# Supplementary material for: Motor features of abstract verbs determine their representations in the motor system
Source: Front Psychol. 2022 Aug 30;13:957426. doi: 10.3389/fpsyg.2022.957426 (PMC9469731; doi:10.3389/fpsyg.2022.957426)
Supplement: Supplementary Material 1 — Materials of the experiments. [file Data_Sheet_1.zip]

Archive with 4 entries (4 files):
- s1 materials.xlsx
- __MACOSX/._s1 materials.xlsx
- s2 data.xlsx
- __MACOSX/._s2 data.xlsx
