# Supplementary material for: Motor features of abstract verbs determine their representations in the motor system
Source: Front Psychol. 2022 Aug 30;13:957426. doi: 10.3389/fpsyg.2022.957426 (PMC9469731; doi:10.3389/fpsyg.2022.957426)
Supplement: Supplementary Material 1 — Materials of the experiments. [file Data_Sheet_1.zip › s1 materials.xlsx]

## Sheet: Sheet1
			original Chinese words	loose english translations	the implicit direction	the average ratings of the direction	the average ratings of motor feature
exp. 1	abstract verbs for learning	1	传授	impart/pass on	away	5.57	2.8
		2	继承	inherit	toward	2.21	2.21
		3	忘记	forget	away	5.69	2.08
		4	得知	learn/be informed of	toward	2.5	2.08
		5	流露	show/outpour	away	4.67	2.62
		6	推卸	remove oneself from (responsibility)	away	6.07	2.12
		7	接纳	accept	toward	2.08	1.92
		8	失去	lose	away	6.5	2.58
		9	获得	acquire	toward	1.85	2.24
		10	领会	take in/comprehend	toward	2.43	2.31
		11	打消	eliminate/give up	away	5.23	2
		12	吸引	attract	toward	1.93	1.76
	abstract verbs for non-learning	1	感染	be infected by/with	toward	2.85	1.44
		2	资助	subsidize	away	5.21	1.84
		3	把握	seize	toward	2.77	1.88
		4	分享	share	away	5	2.2
		5	邀请	invite;call for	toward	2.23	2.52
		6	出卖	give away	away	6	2.31
		7	采纳	adopt	toward	2.07	2.42308
		8	提供	provide	away	4.62	2.16
		9	引用	cite	toward	2.21	2.44
		10	遗失	mislaid	away	6.23	2.54
		11	结交	keep company with	toward	2.46	2.52
		12	付出	give/pay out	away	5.23	2.64
	filler nouns	1	活动	activity
		2	梦想	dream
		3	答案	answer
		4	意见	opinion
		5	建议	suggestion
		6	公寓	apartment
		7	压力	pressure
		8	责任	responsibility
		9	仪式	ceremony
		10	电梯	elevator
		11	钱包	wallet
		12	利润	profit
		13	文件	document
		14	成果	outcome
		15	福利	welfare
		16	信封	envelope
		17	维度	dimension
		18	资金	capital
		19	网站	website
		20	数据	data
		21	杂志	magazine
		22	建筑	architecture
		23	费用	fee
		24	金属	metal
exp.2	novel words	1	核与
		2	介泰
		3	亦针
		4	在份
		5	盘非
		6	封今
		7	率审
		8	政皆
		9	图索
		10	卓带
	corresponding abstract verbs	1	忘记	forget	away	5.69	2.08
		2	传授	impart/pass on	away	5.57	2.8
		3	流露	show/outpour	away	4.67	2.62
		4	得知	learn/be informed of	toward	2.5	2.08
		5	领会	take in/comprehend	toward	2.43	2.31
		6	获得	acquire	toward	1.85	2.24
		7	失去	lose	away	6.5	2.58
		8	推卸	remove oneself from (responsibility)	away	6.07	2.12
		9	接纳	accept	toward	2.08	1.92
		10	继承	inherit	toward	2.21	2.21
