# Supplementary material for: Motor features of abstract verbs determine their representations in the motor system
Source: Front Psychol. 2022 Aug 30;13:957426. doi: 10.3389/fpsyg.2022.957426 (PMC9469731; doi:10.3389/fpsyg.2022.957426)
Supplement: Supplementary Material 1 — Materials of the experiments. [file Data_Sheet_1.zip › s2 data.xlsx]

## Sheet: exp1a
Subject	Trial	StimType	StimNo	ACC	RT	Congruency	Sex	Age			code description
1	1	1	1	1	1095	2	female	19			StimType	1=abstract verbs for learning
1	2	1	2	1	944	1	female	19				2=abstract verbs for non-learning
1	3	1	3	1	922	2	female	19				3=filler abstract nouns
1	4	1	4	1	938	1	female	19
1	5	1	5	1	1131	2	female	19			Congruency	1=concruent (i.e., the implicit direction of the verb and the movement direction of the required response were congruent)
1	6	1	6	1	828	2	female	19				2=inconcruent (i.e., the implicit direction of the verb and the movement direction of the required response were incongruent)
1	7	1	7	1	1175	1	female	19
1	8	1	8	1	994	2	female	19
1	9	1	9	1	924	1	female	19
1	10	1	10	1	1000	1	female	19
1	11	1	11	1	1010	2	female	19
1	12	1	12	1	852	1	female	19
1	13	2	1	1	843	1	female	19
1	14	2	2	1	1159	2	female	19
1	15	2	3	1	1078	1	female	19
1	16	2	4	1	1072	2	female	19
1	17	2	5	1	983	1	female	19
1	18	2	6	1	1019	2	female	19
1	19	2	7	1	866	1	female	19
1	20	2	8	1	1060	2	female	19
1	21	2	9	0	1000	1	female	19
1	22	2	10	1	853	2	female	19
1	23	2	11	1	906	1	female	19
1	24	2	12	1	1074	2	female	19
1	25	3	1	0	2322		female	19
1	26	3	2	1	877		female	19
1	27	3	3	1	1287		female	19
1	28	3	4	1	1106		female	19
1	29	3	5	0	1980		female	19
1	30	3	6	1	944		female	19
1	31	3	7	0	744		female	19
1	32	3	8	1	997		female	19
1	33	3	9	1	1113		female	19
1	34	3	10	1	1349		female	19
1	35	3	11	1	1021		female	19
1	36	3	12	1	936		female	19
1	37	3	13	1	957		female	19
1	38	3	14	1	1078		female	19
1	39	3	15	1	1034		female	19
1	40	3	16	1	1002		female	19
1	41	3	17	1	1150		female	19
1	42	3	18	1	1067		female	19
1	43	3	19	1	1035		female	19
1	44	3	20	1	1195		female	19
1	45	3	21	1	1068		female	19
1	46	3	22	1	924		female	19
1	47	3	23	1	1183		female	19
1	48	3	24	1	948		female	19
2	1	1	1	1	1134	1	female	19
2	2	1	2	1	1086	2	female	19
2	3	1	3	1	1259	1	female	19
2	4	1	4	1	1377	2	female	19
2	5	1	5	1	1434	1	female	19
2	6	1	6	1	1310	1	female	19
2	7	1	7	1	1661	2	female	19
2	8	1	8	1	3650	1	female	19
2	9	1	9	1	1113	2	female	19
2	10	1	10	1	1160	2	female	19
2	11	1	11	1	1311	1	female	19
2	12	1	12	1	1796	2	female	19
2	13	2	1	0	1321	2	female	19
2	14	2	2	1	1810	1	female	19
2	15	2	3	1	1633	2	female	19
2	16	2	4	1	1125	1	female	19
2	17	2	5	1	2266	2	female	19
2	18	2	6	1	1447	1	female	19
2	19	2	7	1	1631	2	female	19
2	20	2	8	1	1095	1	female	19
2	21	2	9	1	1494	2	female	19
2	22	2	10	1	1425	1	female	19
2	23	2	11	1	1322	2	female	19
2	24	2	12	1	2819	1	female	19
2	25	3	1	1	3237		female	19
2	26	3	2	1	1346		female	19
2	27	3	3	1	1396		female	19
2	28	3	4	1	1322		female	19
2	29	3	5	0	1276		female	19
2	30	3	6	1	1309		female	19
2	31	3	7	1	1558		female	19
2	32	3	8	1	1469		female	19
2	33	3	9	1	1307		female	19
2	34	3	10	1	1559		female	19
2	35	3	11	1	1387		female	19
2	36	3	12	1	1323		female	19
2	37	3	13	1	1088		female	19
2	38	3	14	1	1162		female	19
2	39	3	15	1	1083		female	19
2	40	3	16	1	2116		female	19
2	41	3	17	1	1349		female	19
2	42	3	18	1	1307		female	19
2	43	3	19	1	1130		female	19
2	44	3	20	1	1721		female	19
2	45	3	21	1	1374		female	19
2	46	3	22	1	1209		female	19
2	47	3	23	1	1643		female	19
2	48	3	24	1	1638		female	19
3	2	1	1	1	1570	1	female	20
3	4	1	2	1	1147	1	female	20
3	7	1	3	1	1268	1	female	20
3	9	1	4	1	1124	1	female	20
3	10	1	5	1	1381	1	female	20
3	12	1	6	1	1150	1	female	20
3	13	2	7	1	1573	1	female	20
3	15	2	8	1	1130	1	female	20
3	17	2	9	1	1353	1	female	20
3	19	2	10	1	1872	1	female	20
3	21	2	11	1	1875	1	female	20
3	23	2	12	1	1967	1	female	20
3	3	1	1	1	1115	2	female	20
3	5	1	2	1	938	2	female	20
3	6	1	3	1	2765	2	female	20
3	8	1	4	1	1923	2	female	20
3	11	1	5	1	1533	2	female	20
3	1	1	6	1	932	2	female	20
3	14	2	7	1	1682	2	female	20
3	16	2	8	1	957	2	female	20
3	18	2	9	1	1210	2	female	20
3	20	2	10	1	1837	2	female	20
3	22	2	11	1	1414	2	female	20
3	24	2	12	1	1133	2	female	20
3	25	3	1	1	1327		female	20
3	26	3	2	1	982		female	20
3	27	3	3	1	1300		female	20
3	28	3	4	1	1439		female	20
3	29	3	5	0	830		female	20
3	30	3	6	1	1123		female	20
3	31	3	7	1	1139		female	20
3	32	3	8	1	1121		female	20
3	33	3	9	1	924		female	20
3	34	3	10	1	969		female	20
3	35	3	11	1	1149		female	20
3	36	3	12	1	1220		female	20
3	37	3	13	1	830		female	20
3	38	3	14	1	961		female	20
3	39	3	15	1	1137		female	20
3	40	3	16	1	1973		female	20
3	41	3	17	1	1719		female	20
3	42	3	18	1	2022		female	20
3	43	3	19	1	1306		female	20
3	44	3	20	1	1069		female	20
3	45	3	21	1	1239		female	20
3	46	3	22	1	1201		female	20
3	47	3	23	1	1326		female	20
3	48	3	24	1	1078		female	20
4	1	1	1	1	1436	1	female	20
4	3	1	2	1	1192	1	female	20
4	5	1	3	1	1326	1	female	20
4	6	1	4	1	1116	1	female	20
4	8	1	5	1	1034	1	female	20
4	11	1	6	1	1105	1	female	20
4	14	2	7	1	1181	1	female	20
4	16	2	8	1	1158	1	female	20
4	18	2	9	1	1374	1	female	20
4	20	2	10	1	1249	1	female	20
4	22	2	11	1	1384	1	female	20
4	24	2	12	1	1354	1	female	20
4	2	1	1	1	1004	2	female	20
4	4	1	2	1	968	2	female	20
4	7	1	3	1	1147	2	female	20
4	9	1	4	1	2211	2	female	20
4	10	1	5	1	1197	2	female	20
4	12	1	6	1	1227	2	female	20
4	13	2	7	1	1049	2	female	20
4	15	2	8	1	1106	2	female	20
4	17	2	9	1	1241	2	female	20
4	19	2	10	1	1178	2	female	20
4	21	2	11	1	1126	2	female	20
4	23	2	12	1	1215	2	female	20
4	25	3	1	1	1057		female	20
4	26	3	2	1	1094		female	20
4	27	3	3	1	1207		female	20
4	28	3	4	1	1187		female	20
4	29	3	5	0	1122		female	20
4	30	3	6	1	1396		female	20
4	31	3	7	1	1159		female	20
4	32	3	8	1	1102		female	20
4	33	3	9	1	1104		female	20
4	34	3	10	1	1047		female	20
4	35	3	11	1	993		female	20
4	36	3	12	1	1148		female	20
4	37	3	13	1	1347		female	20
4	38	3	14	1	1095		female	20
4	39	3	15	1	1159		female	20
4	40	3	16	1	1662		female	20
4	41	3	17	1	1291		female	20
4	42	3	18	1	1273		female	20
4	43	3	19	1	1386		female	20
4	44	3	20	1	1117		female	20
4	45	3	21	1	1062		female	20
4	46	3	22	1	1259		female	20
4	47	3	23	1	1104		female	20
4	48	3	24	1	938		female	20
5	1	1	1	1	1444	1	male	18
5	3	1	2	1	1202	1	male	18
5	5	1	3	1	1506	1	male	18
5	6	1	4	1	1271	1	male	18
5	8	1	5	1	1172	1	male	18
5	11	1	6	1	1286	1	male	18
5	14	2	7	1	1379	1	male	18
5	16	2	8	1	1138	1	male	18
5	18	2	9	1	1138	1	male	18
5	20	2	10	1	1476	1	male	18
5	22	2	11	1	2153	1	male	18
5	24	2	12	1	1323	2	male	18
5	2	1	1	1	1232	2	male	18
5	4	1	2	1	2697	2	male	18
5	7	1	3	1	1436	2	male	18
5	9	1	4	1	1758	2	male	18
5	10	1	5	1	1080	2	male	18
5	12	1	6	1	2008	2	male	18
5	13	2	7	1	1450	2	male	18
5	15	2	8	1	1335	2	male	18
5	17	2	9	1	964	2	male	18
5	19	2	10	1	1835	2	male	18
5	21	2	11	1	1391	2	male	18
5	23	2	12	1	1898	2	male	18
5	25	3	1	1	1470		male	18
5	26	3	2	1	1533		male	18
5	27	3	3	1	1291		male	18
5	28	3	4	1	1602		male	18
5	29	3	5	1	2982		male	18
5	30	3	6	1	1285		male	18
5	31	3	7	1	1316		male	18
5	32	3	8	1	1570		male	18
5	33	3	9	1	1427		male	18
5	34	3	10	1	2265		male	18
5	35	3	11	1	1460		male	18
5	36	3	12	1	1814		male	18
5	37	3	13	1	2021		male	18
5	38	3	14	1	1711		male	18
5	39	3	15	1	1068		male	18
5	40	3	16	1	1258		male	18
5	41	3	17	1	1446		male	18
5	42	3	18	1	1395		male	18
5	43	3	19	1	1169		male	18
5	44	3	20	1	1403		male	18
5	45	3	21	1	1156		male	18
5	46	3	22	1	1374		male	18
5	47	3	23	1	1185		male	18
5	48	3	24	1	1082		male	18
6	2	1	1	1	1503	1	female	20
6	4	1	2	1	1266	1	female	20
6	7	1	3	1	1374	1	female	20
6	9	1	4	1	1470	1	female	20
6	10	1	5	1	1297	1	female	20
6	12	1	6	1	1246	1	female	20
6	13	2	7	1	1337	1	female	20
6	15	2	8	1	5531	1	female	20
6	17	2	9	1	1491	1	female	20
6	19	2	10	1	1193	1	female	20
6	21	2	11	1	1201	1	female	20
6	23	2	12	1	1249	1	female	20
6	3	1	1	1	1533	2	female	20
6	5	1	2	1	1301	2	female	20
6	6	1	3	1	1139	2	female	20
6	8	1	4	1	1418	2	female	20
6	11	1	5	1	1267	2	female	20
6	14	2	6	1	1940	2	female	20
6	16	2	7	1	2080	2	female	20
6	18	2	8	1	1212	2	female	20
6	20	2	9	1	1239	2	female	20
6	22	2	10	1	1392	2	female	20
6	24	2	11	1	1170	2	female	20
6	1	1	12	1	1391	2	female	20
6	25	3	1	1	1298		female	20
6	26	3	2	1	899		female	20
6	27	3	3	1	2106		female	20
6	28	3	4	1	1588		female	20
6	29	3	5	0	8841		female	20
6	30	3	6	1	1415		female	20
6	31	3	7	1	1477		female	20
6	32	3	8	1	1741		female	20
6	33	3	9	1	1496		female	20
6	34	3	10	1	2270		female	20
6	35	3	11	1	1477		female	20
6	36	3	12	1	2025		female	20
6	37	3	13	1	919		female	20
6	38	3	14	1	1216		female	20
6	39	3	15	1	1209		female	20
6	40	3	16	1	1655		female	20
6	41	3	17	1	1204		female	20
6	42	3	18	1	1494		female	20
6	43	3	19	1	1282		female	20
6	44	3	20	1	1330		female	20
6	45	3	21	1	1415		female	20
6	46	3	22	1	1172		female	20
6	47	3	23	1	1147		female	20
6	48	3	24	1	1365		female	20
7	2	1	1	1	988	1	female	18
7	4	1	2	1	1306	1	female	18
7	7	1	3	1	978	1	female	18
7	9	1	4	1	1131	1	female	18
7	10	1	5	1	1090	1	female	18
7	12	1	6	1	982	1	female	18
7	13	2	7	1	992	1	female	18
7	15	2	8	1	1456	1	female	18
7	17	2	9	1	1087	1	female	18
7	19	2	10	1	1549	1	female	18
7	21	2	11	1	1150	1	female	18
7	23	2	12	1	1083	1	female	18
7	3	1	1	1	1211	2	female	18
7	5	1	2	1	1178	2	female	18
7	6	1	3	1	1121	2	female	18
7	8	1	4	1	1491	2	female	18
7	11	1	5	1	1189	2	female	18
7	1	1	6	1	1064	2	female	18
7	14	2	7	1	1445	2	female	18
7	16	2	8	1	1492	2	female	18
7	18	2	9	1	1213	2	female	18
7	20	2	10	1	1543	2	female	18
7	22	2	11	1	1150	2	female	18
7	24	2	12	1	1599	2	female	18
7	25	3	1	1	2144		female	18
7	26	3	2	1	1090		female	18
7	27	3	3	1	1380		female	18
7	28	3	4	1	1097		female	18
7	29	3	5	0	947		female	18
7	30	3	6	1	1146		female	18
7	31	3	7	1	1338		female	18
7	32	3	8	1	1238		female	18
7	33	3	9	1	1078		female	18
7	34	3	10	1	1011		female	18
7	35	3	11	1	1198		female	18
7	36	3	12	1	1242		female	18
7	37	3	13	1	1058		female	18
7	38	3	14	1	1699		female	18
7	39	3	15	1	1113		female	18
7	40	3	16	1	1101		female	18
7	41	3	17	1	1195		female	18
7	42	3	18	1	1031		female	18
7	43	3	19	1	1661		female	18
7	44	3	20	1	1135		female	18
7	45	3	21	1	1061		female	18
7	46	3	22	1	1520		female	18
7	47	3	23	1	2244		female	18
7	48	3	24	1	1226		female	18
8	1	1	1	1	1098	1	female	24
8	3	1	2	1	1464	1	female	24
8	5	1	3	1	1273	1	female	24
8	6	1	4	1	2321	1	female	24
8	8	1	5	1	1159	1	female	24
8	11	1	6	1	1159	1	female	24
8	14	2	7	1	1383	1	female	24
8	16	2	8	1	1278	1	female	24
8	18	2	9	1	1084	1	female	24
8	20	2	10	1	1238	1	female	24
8	22	2	11	1	1342	1	female	24
8	24	2	12	1	1146	1	female	24
8	2	1	1	1	1121	2	female	24
8	4	1	2	1	1187	2	female	24
8	7	1	3	1	1522	2	female	24
8	9	1	4	1	1061	2	female	24
8	10	1	5	1	1222	2	female	24
8	12	1	6	1	1372	2	female	24
8	13	2	7	1	1123	2	female	24
8	15	2	8	1	1195	2	female	24
8	17	2	9	1	2137	2	female	24
8	19	2	10	1	2379	2	female	24
8	21	2	11	1	1071	2	female	24
8	23	2	12	1	1530	2	female	24
8	25	3	1	1	1325		female	24
8	26	3	2	1	1110		female	24
8	27	3	3	1	1434		female	24
8	28	3	4	1	1130		female	24
8	29	3	5	0	1131		female	24
8	30	3	6	1	1193		female	24
8	31	3	7	1	1180		female	24
8	32	3	8	1	1225		female	24
8	33	3	9	1	1251		female	24
8	34	3	10	1	1050		female	24
8	35	3	11	1	1397		female	24
8	36	3	12	1	1076		female	24
8	37	3	13	1	1022		female	24
8	38	3	14	1	1478		female	24
8	39	3	15	1	968		female	24
8	40	3	16	1	1648		female	24
8	41	3	17	1	1180		female	24
8	42	3	18	1	1208		female	24
8	43	3	19	1	1308		female	24
8	44	3	20	1	1300		female	24
8	45	3	21	1	1291		female	24
8	46	3	22	1	1586		female	24
8	47	3	23	1	1265		female	24
8	48	3	24	1	1095		female	24
9	1	1	1	1	1109	1	female	19
9	3	1	2	1	963	1	female	19
9	5	1	3	1	1387	1	female	19
9	6	1	4	1	1253	1	female	19
9	8	1	5	1	1054	1	female	19
9	11	1	6	1	1302	1	female	19
9	14	2	7	1	1368	1	female	19
9	16	2	8	1	1191	1	female	19
9	18	2	9	1	1997	1	female	19
9	20	2	10	1	1201	1	female	19
9	22	2	11	1	959	1	female	19
9	24	2	12	1	1068	1	female	19
9	2	1	1	1	1065	2	female	19
9	4	1	2	1	957	2	female	19
9	7	1	3	1	1701	2	female	19
9	9	1	4	1	1167	2	female	19
9	10	1	5	1	1373	2	female	19
9	12	1	6	1	1313	2	female	19
9	13	2	7	1	922	2	female	19
9	15	2	8	1	921	2	female	19
9	17	2	9	1	1052	2	female	19
9	19	2	10	1	988	2	female	19
9	21	2	11	1	828	2	female	19
9	23	2	12	1	1586	2	female	19
9	25	3	1	1	1196		female	19
9	26	3	2	1	1191		female	19
9	27	3	3	1	966		female	19
9	28	3	4	1	1221		female	19
9	29	3	5	1	1029		female	19
9	30	3	6	1	945		female	19
9	31	3	7	1	1604		female	19
9	32	3	8	1	971		female	19
9	33	3	9	1	1057		female	19
9	34	3	10	1	940		female	19
9	35	3	11	1	1341		female	19
9	36	3	12	1	945		female	19
9	37	3	13	1	923		female	19
9	38	3	14	1	1368		female	19
9	39	3	15	1	1112		female	19
9	40	3	16	1	993		female	19
9	41	3	17	1	1128		female	19
9	42	3	18	1	1103		female	19
9	43	3	19	1	1965		female	19
9	44	3	20	1	1216		female	19
9	45	3	21	1	927		female	19
9	46	3	22	1	955		female	19
9	47	3	23	1	1608		female	19
9	48	3	24	1	992		female	19
10	2	1	1	1	1001	1	female	21
10	4	1	2	1	1175	1	female	21
10	7	1	3	1	1088	1	female	21
10	9	1	4	1	1266	1	female	21
10	10	1	5	1	970	1	female	21
10	12	1	6	1	899	1	female	21
10	13	2	7	1	1235	1	female	21
10	15	2	8	1	1025	1	female	21
10	17	2	9	1	1069	1	female	21
10	19	2	10	1	1006	1	female	21
10	21	2	11	1	1305	1	female	21
10	23	2	12	1	1220	1	female	21
10	1	1	1	1	1213	2	female	21
10	3	1	2	1	1008	2	female	21
10	5	1	3	1	1101	2	female	21
10	6	1	4	1	1156	2	female	21
10	8	1	5	1	1199	2	female	21
10	11	1	6	1	1125	2	female	21
10	14	2	7	1	1075	2	female	21
10	16	2	8	1	1205	2	female	21
10	18	2	9	1	1429	2	female	21
10	20	2	10	1	968	2	female	21
10	22	2	11	1	1254	2	female	21
10	24	2	12	1	983	2	female	21
10	25	3	1	1	1236		female	21
10	26	3	2	1	1128		female	21
10	27	3	3	1	1137		female	21
10	28	3	4	1	923		female	21
10	29	3	5	0	1632		female	21
10	30	3	6	1	844		female	21
10	31	3	7	1	1694		female	21
10	32	3	8	1	907		female	21
10	33	3	9	1	1237		female	21
10	34	3	10	1	1043		female	21
10	35	3	11	1	1012		female	21
10	36	3	12	1	1031		female	21
10	37	3	13	1	1213		female	21
10	38	3	14	1	1144		female	21
10	39	3	15	1	1013		female	21
10	40	3	16	1	1036		female	21
10	41	3	17	1	1116		female	21
10	42	3	18	1	988		female	21
10	43	3	19	1	1122		female	21
10	44	3	20	1	1062		female	21
10	45	3	21	1	992		female	21
10	46	3	22	1	1089		female	21
10	47	3	23	1	2009		female	21
10	48	3	24	1	1060		female	21
11	1	1	1	1	1075	1	female	18
11	3	1	2	1	1508	1	female	18
11	5	1	3	1	1336	1	female	18
11	6	1	4	1	1120	1	female	18
11	8	1	5	1	1111	1	female	18
11	11	1	6	1	1032	1	female	18
11	14	2	7	1	1486	1	female	18
11	16	2	8	1	1532	1	female	18
11	18	2	9	1	1165	1	female	18
11	20	2	10	1	1041	1	female	18
11	22	2	11	1	1389	1	female	18
11	24	2	12	1	1292	1	female	18
11	2	1	1	1	1261	2	female	18
11	4	1	2	1	1226	2	female	18
11	7	1	3	1	1018	2	female	18
11	9	1	4	1	1030	2	female	18
11	10	1	5	1	1133	2	female	18
11	12	1	6	1	1570	2	female	18
11	13	2	7	1	1238	2	female	18
11	15	2	8	1	1086	2	female	18
11	17	2	9	1	1151	2	female	18
11	19	2	10	1	2021	2	female	18
11	21	2	11	1	992	2	female	18
11	23	2	12	1	1211	2	female	18
11	25	3	1	0	2246		female	18
11	26	3	2	1	1239		female	18
11	27	3	3	1	1109		female	18
11	28	3	4	1	2216		female	18
11	29	3	5	1	3695		female	18
11	30	3	6	1	1219		female	18
11	31	3	7	1	1414		female	18
11	32	3	8	1	1139		female	18
11	33	3	9	1	983		female	18
11	34	3	10	1	1320		female	18
11	35	3	11	1	967		female	18
11	36	3	12	1	1250		female	18
11	37	3	13	1	1492		female	18
11	38	3	14	1	1147		female	18
11	39	3	15	1	1169		female	18
11	40	3	16	1	1088		female	18
11	41	3	17	1	1255		female	18
11	42	3	18	1	1038		female	18
11	43	3	19	1	1074		female	18
11	44	3	20	1	1221		female	18
11	45	3	21	1	1052		female	18
11	46	3	22	1	1149		female	18
11	47	3	23	1	1077		female	18
11	48	3	24	1	1165		female	18
12	1	1	1	1	1221	1	female	18
12	3	1	2	1	1207	1	female	18
12	5	1	3	1	1252	1	female	18
12	6	1	4	1	1113	1	female	18
12	8	1	5	1	1123	1	female	18
12	11	1	6	1	1494	1	female	18
12	14	2	7	1	2922	1	female	18
12	16	2	8	1	2024	1	female	18
12	18	2	9	1	1277	1	female	18
12	20	2	10	1	1178	1	female	18
12	22	2	11	1	1232	1	female	18
12	24	2	12	1	2042	1	female	18
12	2	1	1	1	1170	2	female	18
12	4	1	2	1	1132	2	female	18
12	7	1	3	1	1374	2	female	18
12	9	1	4	1	1352	2	female	18
12	10	1	5	1	1220	2	female	18
12	12	1	6	1	1682	2	female	18
12	13	2	7	1	1625	2	female	18
12	15	2	8	1	1475	2	female	18
12	17	2	9	1	1254	2	female	18
12	19	2	10	1	1409	2	female	18
12	21	2	11	1	1803	2	female	18
12	23	2	12	1	1307	2	female	18
12	25	3	1	0	2312		female	18
12	26	3	2	1	1058		female	18
12	27	3	3	1	1125		female	18
12	28	3	4	1	1459		female	18
12	29	3	5	1	2236		female	18
12	30	3	6	1	1326		female	18
12	31	3	7	1	1191		female	18
12	32	3	8	1	1188		female	18
12	33	3	9	1	1110		female	18
12	34	3	10	1	1272		female	18
12	35	3	11	1	1143		female	18
12	36	3	12	1	1149		female	18
12	37	3	13	1	1279		female	18
12	38	3	14	1	1198		female	18
12	39	3	15	1	1412		female	18
12	40	3	16	1	1144		female	18
12	41	3	17	1	1777		female	18
12	42	3	18	1	1728		female	18
12	43	3	19	1	1414		female	18
12	44	3	20	1	1033		female	18
12	45	3	21	1	1524		female	18
12	46	3	22	1	1207		female	18
12	47	3	23	1	1343		female	18
12	48	3	24	1	1762		female	18
13	1	1	1	1	1096	1	female	19
13	3	1	2	1	1441	1	female	19
13	5	1	3	1	1277	1	female	19
13	6	1	4	1	1027	1	female	19
13	8	1	5	1	1165	1	female	19
13	11	1	6	1	1079	1	female	19
13	14	2	7	1	1838	1	female	19
13	16	2	8	1	1557	1	female	19
13	18	2	9	1	1162	1	female	19
13	20	2	10	1	1278	1	female	19
13	22	2	11	1	1483	1	female	19
13	24	2	12	1	1009	1	female	19
13	2	1	1	1	2784	2	female	19
13	4	1	2	1	1289	2	female	19
13	7	1	3	1	1269	2	female	19
13	9	1	4	0	1948	2	female	19
13	10	1	5	1	1114	2	female	19
13	12	1	6	1	1813	2	female	19
13	13	2	7	1	2515	2	female	19
13	15	2	8	0	3461	2	female	19
13	17	2	9	1	2161	2	female	19
13	19	2	10	1	1620	2	female	19
13	21	2	11	1	1095	2	female	19
13	23	2	12	1	979	2	female	19
13	25	3	1	1	918		female	19
13	26	3	2	1	943		female	19
13	27	3	3	1	1010		female	19
13	28	3	4	1	1543		female	19
13	29	3	5	0	942		female	19
13	30	3	6	1	1102		female	19
13	31	3	7	1	1467		female	19
13	32	3	8	1	1046		female	19
13	33	3	9	1	1077		female	19
13	34	3	10	1	1816		female	19
13	35	3	11	1	1030		female	19
13	36	3	12	1	1635		female	19
13	37	3	13	1	1130		female	19
13	38	3	14	1	1978		female	19
13	39	3	15	1	1049		female	19
13	40	3	16	1	983		female	19
13	41	3	17	1	1040		female	19
13	42	3	18	1	2053		female	19
13	43	3	19	1	1477		female	19
13	44	3	20	1	1014		female	19
13	45	3	21	1	2924		female	19
13	46	3	22	1	1306		female	19
13	47	3	23	1	1045		female	19
13	48	3	24	1	973		female	19
14	2	1	1	1	1518	1	female	20
14	4	1	2	1	1212	1	female	20
14	7	1	3	1	1083	1	female	20
14	9	1	4	1	1397	1	female	20
14	10	1	5	1	1141	1	female	20
14	12	1	6	1	1588	1	female	20
14	13	2	7	1	1265	1	female	20
14	15	2	8	1	1047	1	female	20
14	17	2	9	1	1022	1	female	20
14	19	2	10	1	1050	1	female	20
14	21	2	11	1	1493	1	female	20
14	23	2	12	1	1329	1	female	20
14	1	1	1	1	967	2	female	20
14	3	1	2	1	1263	2	female	20
14	5	1	3	1	1102	2	female	20
14	6	1	4	1	1059	2	female	20
14	8	1	5	1	1540	2	female	20
14	11	1	6	1	1452	2	female	20
14	14	2	7	1	1882	2	female	20
14	16	2	8	1	1207	2	female	20
14	18	2	9	1	1651	2	female	20
14	20	2	10	1	1266	2	female	20
14	22	2	11	1	1537	2	female	20
14	24	2	12	1	1731	2	female	20
14	25	3	1	1	1345		female	20
14	26	3	2	1	1834		female	20
14	27	3	3	1	1448		female	20
14	28	3	4	1	1283		female	20
14	29	3	5	0	1405		female	20
14	30	3	6	1	1109		female	20
14	31	3	7	1	1063		female	20
14	32	3	8	1	1021		female	20
14	33	3	9	1	1353		female	20
14	34	3	10	1	1062		female	20
14	35	3	11	1	998		female	20
14	36	3	12	1	1233		female	20
14	37	3	13	1	1008		female	20
14	38	3	14	1	1028		female	20
14	39	3	15	1	963		female	20
14	40	3	16	1	1487		female	20
14	41	3	17	1	1138		female	20
14	42	3	18	1	1399		female	20
14	43	3	19	1	1139		female	20
14	44	3	20	1	1110		female	20
14	45	3	21	1	1092		female	20
14	46	3	22	1	986		female	20
14	47	3	23	1	1459		female	20
14	48	3	24	1	916		female	20
15	1	1	1	1	1119	1	male	19
15	3	1	2	1	990	1	male	19
15	5	1	3	1	1396	1	male	19
15	6	1	4	1	954	1	male	19
15	8	1	5	1	997	1	male	19
15	11	1	6	1	1626	1	male	19
15	14	2	7	1	1530	1	male	19
15	16	2	8	1	960	1	male	19
15	18	2	9	1	993	1	male	19
15	20	2	10	1	861	1	male	19
15	22	2	11	1	1103	1	male	19
15	24	2	12	1	1068	1	male	19
15	2	1	1	1	1098	2	male	19
15	4	1	2	1	1134	2	male	19
15	7	1	3	1	1036	2	male	19
15	9	1	4	1	1032	2	male	19
15	10	1	5	1	939	2	male	19
15	12	1	6	1	982	2	male	19
15	13	2	7	1	1795	2	male	19
15	15	2	8	1	1244	2	male	19
15	17	2	9	1	998	2	male	19
15	19	2	10	1	1360	2	male	19
15	21	2	11	1	970	2	male	19
15	23	2	12	1	1246	2	male	19
15	25	3	1	1	1073		male	19
15	26	3	2	1	1060		male	19
15	27	3	3	1	1098		male	19
15	28	3	4	1	841		male	19
15	29	3	5	0	1087		male	19
15	30	3	6	1	863		male	19
15	31	3	7	1	896		male	19
15	32	3	8	1	1196		male	19
15	33	3	9	1	947		male	19
15	34	3	10	1	1033		male	19
15	35	3	11	1	2306		male	19
15	36	3	12	1	862		male	19
15	37	3	13	1	902		male	19
15	38	3	14	1	1080		male	19
15	39	3	15	1	1165		male	19
15	40	3	16	1	970		male	19
15	41	3	17	1	1122		male	19
15	42	3	18	1	1064		male	19
15	43	3	19	1	1045		male	19
15	44	3	20	1	899		male	19
15	45	3	21	1	1119		male	19
15	46	3	22	1	1246		male	19
15	47	3	23	1	947		male	19
15	48	3	24	1	1012		male	19
16	2	1	1	1	983	1	female	20
16	4	1	2	1	1372	1	female	20
16	7	1	3	1	1086	1	female	20
16	9	1	4	1	1134	1	female	20
16	10	1	5	1	1336	1	female	20
16	12	1	6	1	2408	1	female	20
16	13	2	7	1	1091	1	female	20
16	15	2	8	1	2560	1	female	20
16	17	2	9	1	1087	1	female	20
16	19	2	10	1	1432	1	female	20
16	21	2	11	1	3143	1	female	20
16	23	2	12	1	1564	1	female	20
16	1	1	1	1	1020	2	female	20
16	3	1	2	1	1261	2	female	20
16	5	1	3	1	1168	2	female	20
16	6	1	4	1	1117	2	female	20
16	8	1	5	1	2206	2	female	20
16	11	1	6	1	956	2	female	20
16	14	2	7	1	1015	2	female	20
16	16	2	8	1	1280	2	female	20
16	18	2	9	1	2235	2	female	20
16	20	2	10	1	1020	2	female	20
16	22	2	11	1	1331	2	female	20
16	24	2	12	1	1294	2	female	20
16	25	3	1	1	2165		female	20
16	26	3	2	1	1617		female	20
16	27	3	3	1	850		female	20
16	28	3	4	1	1232		female	20
16	29	3	5	1	2466		female	20
16	30	3	6	1	1043		female	20
16	31	3	7	1	1142		female	20
16	32	3	8	1	1394		female	20
16	33	3	9	1	940		female	20
16	34	3	10	1	1735		female	20
16	35	3	11	1	852		female	20
16	36	3	12	1	1202		female	20
16	37	3	13	1	1427		female	20
16	38	3	14	1	1005		female	20
16	39	3	15	1	1281		female	20
16	40	3	16	1	2559		female	20
16	41	3	17	1	1551		female	20
16	42	3	18	1	1118		female	20
16	43	3	19	1	978		female	20
16	44	3	20	1	1143		female	20
16	45	3	21	1	1062		female	20
16	46	3	22	1	1688		female	20
16	47	3	23	1	1255		female	20
16	48	3	24	1	2197		female	20
17	1	1	1	1	1005	1	female	21
17	3	1	2	1	1627	1	female	21
17	5	1	3	1	1637	1	female	21
17	6	1	4	1	1070	1	female	21
17	8	1	5	1	1774	1	female	21
17	11	1	6	1	1129	1	female	21
17	14	2	7	1	1589	1	female	21
17	16	2	8	1	1061	1	female	21
17	18	2	9	1	2050	1	female	21
17	20	2	10	1	919	1	female	21
17	22	2	11	1	1721	1	female	21
17	24	2	12	1	1029	1	female	21
17	2	1	1	1	1118	2	female	21
17	4	1	2	0	4178	2	female	21
17	7	1	3	1	1349	2	female	21
17	9	1	4	1	1196	2	female	21
17	10	1	5	1	1703	2	female	21
17	12	1	6	1	1400	2	female	21
17	13	2	7	1	3261	2	female	21
17	15	2	8	1	909	2	female	21
17	17	2	9	1	1185	2	female	21
17	19	2	10	1	1557	2	female	21
17	21	2	11	1	1300	2	female	21
17	23	2	12	1	1199	2	female	21
17	25	3	1	0	1008		female	21
17	26	3	2	1	988		female	21
17	27	3	3	1	1293		female	21
17	28	3	4	0	2028		female	21
17	29	3	5	0	1075		female	21
17	30	3	6	1	1315		female	21
17	31	3	7	1	1251		female	21
17	32	3	8	1	1097		female	21
17	33	3	9	1	1172		female	21
17	34	3	10	1	1173		female	21
17	35	3	11	1	2446		female	21
17	36	3	12	1	1750		female	21
17	37	3	13	1	1056		female	21
17	38	3	14	1	985		female	21
17	39	3	15	1	947		female	21
17	40	3	16	1	1155		female	21
17	41	3	17	1	2007		female	21
17	42	3	18	1	1032		female	21
17	43	3	19	1	1182		female	21
17	44	3	20	1	1433		female	21
17	45	3	21	1	1056		female	21
17	46	3	22	1	1365		female	21
17	47	3	23	1	1047		female	21
17	48	3	24	1	1133		female	21
18	2	1	1	1	1216	1	female	19
18	4	1	2	1	1058	1	female	19
18	7	1	3	1	898	1	female	19
18	9	1	4	1	758	1	female	19
18	10	1	5	1	1050	1	female	19
18	12	1	6	1	1020	1	female	19
18	13	2	7	1	1134	1	female	19
18	15	2	8	1	864	1	female	19
18	17	2	9	1	1320	1	female	19
18	19	2	10	1	962	1	female	19
18	21	2	11	1	1198	1	female	19
18	23	2	12	1	1474	1	female	19
18	1	1	1	1	1420	2	female	19
18	3	1	2	1	941	2	female	19
18	5	1	3	1	1020	2	female	19
18	6	1	4	1	1196	2	female	19
18	8	1	5	1	1416	2	female	19
18	11	1	6	1	940	2	female	19
18	14	2	7	1	2157	2	female	19
18	16	2	8	1	1171	2	female	19
18	18	2	9	1	982	2	female	19
18	20	2	10	1	1092	2	female	19
18	22	2	11	1	1307	2	female	19
18	24	2	12	1	1376	2	female	19
18	25	3	1	1	953		female	19
18	26	3	2	1	873		female	19
18	27	3	3	1	833		female	19
18	28	3	4	1	1281		female	19
18	29	3	5	0	1625		female	19
18	30	3	6	1	973		female	19
18	31	3	7	1	1092		female	19
18	32	3	8	1	1399		female	19
18	33	3	9	1	1188		female	19
18	34	3	10	1	1065		female	19
18	35	3	11	1	1030		female	19
18	36	3	12	1	1205		female	19
18	37	3	13	1	1066		female	19
18	38	3	14	1	1188		female	19
18	39	3	15	1	1246		female	19
18	40	3	16	1	1196		female	19
18	41	3	17	1	1174		female	19
18	42	3	18	1	941		female	19
18	43	3	19	1	1437		female	19
18	44	3	20	1	1081		female	19
18	45	3	21	1	984		female	19
18	46	3	22	1	1078		female	19
18	47	3	23	1	930		female	19
18	48	3	24	1	1046		female	19
19	1	1	1	1	972	1	female	19
19	3	1	2	1	1214	1	female	19
19	5	1	3	1	754	1	female	19
19	6	1	4	1	1048	1	female	19
19	8	1	5	1	1017	1	female	19
19	11	1	6	1	1068	1	female	19
19	14	2	7	1	1005	1	female	19
19	16	2	8	1	1109	1	female	19
19	18	2	9	1	932	1	female	19
19	20	2	10	1	961	1	female	19
19	22	2	11	1	892	1	female	19
19	24	2	12	1	987	1	female	19
19	2	1	1	1	720	2	female	19
19	4	1	2	1	729	2	female	19
19	7	1	3	1	840	2	female	19
19	9	1	4	1	938	2	female	19
19	10	1	5	1	857	2	female	19
19	12	1	6	1	857	2	female	19
19	13	2	7	1	1158	2	female	19
19	15	2	8	1	859	2	female	19
19	17	2	9	1	909	2	female	19
19	19	2	10	1	864	2	female	19
19	21	2	11	1	994	2	female	19
19	23	2	12	1	1051	2	female	19
19	25	3	1	1	908		female	19
19	26	3	2	1	880		female	19
19	27	3	3	1	833		female	19
19	28	3	4	1	1143		female	19
19	29	3	5	1	913		female	19
19	30	3	6	1	891		female	19
19	31	3	7	1	846		female	19
19	32	3	8	1	978		female	19
19	33	3	9	1	1098		female	19
19	34	3	10	1	960		female	19
19	35	3	11	1	851		female	19
19	36	3	12	1	1122		female	19
19	37	3	13	1	1041		female	19
19	38	3	14	1	940		female	19
19	39	3	15	1	882		female	19
19	40	3	16	1	957		female	19
19	41	3	17	1	937		female	19
19	42	3	18	1	960		female	19
19	43	3	19	1	848		female	19
19	44	3	20	1	815		female	19
19	45	3	21	1	985		female	19
19	46	3	22	1	867		female	19
19	47	3	23	1	1243		female	19
19	48	3	24	1	962		female	19
20	2	1	1	1	1027	1	female	20
20	4	1	2	1	1272	1	female	20
20	7	1	3	1	1196	1	female	20
20	9	1	4	1	1409	1	female	20
20	10	1	5	1	1080	1	female	20
20	12	1	6	1	1439	1	female	20
20	13	2	7	1	1319	1	female	20
20	15	2	8	1	1023	1	female	20
20	17	2	9	1	1188	1	female	20
20	19	2	10	1	1014	1	female	20
20	21	2	11	1	1691	1	female	20
20	23	2	12	0	1688	1	female	20
20	3	1	1	1	1108	2	female	20
20	5	1	2	1	1083	2	female	20
20	6	1	3	1	1116	2	female	20
20	8	1	4	1	1030	2	female	20
20	11	1	5	1	1093	2	female	20
20	1	1	6	1	1282	2	female	20
20	14	2	7	1	1177	2	female	20
20	16	2	8	1	1302	2	female	20
20	18	2	9	1	1328	2	female	20
20	20	2	10	1	1288	2	female	20
20	22	2	11	1	1175	2	female	20
20	24	2	12	1	1257	2	female	20
20	25	3	1	0	1235		female	20
20	26	3	2	1	1179		female	20
20	27	3	3	1	957		female	20
20	28	3	4	1	1032		female	20
20	29	3	5	1	1369		female	20
20	30	3	6	1	925		female	20
20	31	3	7	1	1161		female	20
20	32	3	8	1	1152		female	20
20	33	3	9	1	1237		female	20
20	34	3	10	1	1006		female	20
20	35	3	11	1	1058		female	20
20	36	3	12	1	1200		female	20
20	37	3	13	1	1143		female	20
20	38	3	14	1	1120		female	20
20	39	3	15	1	1115		female	20
20	40	3	16	1	1221		female	20
20	41	3	17	1	1140		female	20
20	42	3	18	1	1337		female	20
20	43	3	19	1	1062		female	20
20	44	3	20	1	1026		female	20
20	45	3	21	1	1050		female	20
20	46	3	22	1	1184		female	20
20	47	3	23	1	1005		female	20
20	48	3	24	1	1125		female	20
21	1	1	1	1	1093	1	female	21
21	3	1	2	1	1072	1	female	21
21	5	1	3	1	910	1	female	21
21	6	1	4	1	968	1	female	21
21	8	1	5	1	1051	1	female	21
21	11	1	6	1	1100	1	female	21
21	14	2	7	1	1435	1	female	21
21	16	2	8	1	1256	1	female	21
21	18	2	9	1	1291	1	female	21
21	20	2	10	1	1268	1	female	21
21	22	2	11	1	1223	1	female	21
21	24	2	12	1	826	1	female	21
21	2	1	1	1	1044	2	female	21
21	4	1	2	1	1508	2	female	21
21	7	1	3	1	1173	2	female	21
21	9	1	4	1	967	2	female	21
21	10	1	5	1	1423	2	female	21
21	12	1	6	1	1307	2	female	21
21	13	2	7	1	2446	2	female	21
21	15	2	8	1	1079	2	female	21
21	17	2	9	1	1002	2	female	21
21	19	2	10	1	1145	2	female	21
21	21	2	11	1	1042	2	female	21
21	23	2	12	1	1123	2	female	21
21	25	3	1	1	2033		female	21
21	26	3	2	1	1000		female	21
21	27	3	3	1	940		female	21
21	28	3	4	1	1041		female	21
21	29	3	5	1	954		female	21
21	30	3	6	1	1033		female	21
21	31	3	7	1	1227		female	21
21	32	3	8	1	988		female	21
21	33	3	9	1	1132		female	21
21	34	3	10	1	1313		female	21
21	35	3	11	1	891		female	21
21	36	3	12	1	1214		female	21
21	37	3	13	1	1100		female	21
21	38	3	14	1	923		female	21
21	39	3	15	1	984		female	21
21	40	3	16	1	1071		female	21
21	41	3	17	1	974		female	21
21	42	3	18	1	1142		female	21
21	43	3	19	1	987		female	21
21	44	3	20	1	1741		female	21
21	45	3	21	1	1142		female	21
21	46	3	22	1	1331		female	21
21	47	3	23	1	983		female	21
21	48	3	24	1	1294		female	21
22	2	1	1	1	980	1	female	20
22	4	1	2	1	976	1	female	20
22	7	1	3	1	986	1	female	20
22	9	1	4	1	852	1	female	20
22	10	1	5	1	1166	1	female	20
22	12	1	6	1	1279	1	female	20
22	13	2	7	1	1116	1	female	20
22	15	2	8	1	627	1	female	20
22	17	2	9	1	900	1	female	20
22	19	2	10	1	722	1	female	20
22	21	2	11	1	1005	1	female	20
22	23	2	12	1	761	1	female	20
22	3	1	1	1	1312	2	female	20
22	5	1	2	1	1374	2	female	20
22	6	1	3	1	896	2	female	20
22	8	1	4	1	1441	2	female	20
22	11	1	5	1	1054	2	female	20
22	1	1	6	1	801	2	female	20
22	14	2	7	1	983	2	female	20
22	16	2	8	1	1250	2	female	20
22	18	2	9	1	1187	2	female	20
22	20	2	10	1	1337	2	female	20
22	22	2	11	1	1414	2	female	20
22	24	2	12	1	942	2	female	20
22	25	3	1	1	1225		female	20
22	26	3	2	1	1018		female	20
22	27	3	3	1	857		female	20
22	28	3	4	1	996		female	20
22	29	3	5	1	1464		female	20
22	30	3	6	1	1289		female	20
22	31	3	7	1	953		female	20
22	32	3	8	1	1171		female	20
22	33	3	9	1	979		female	20
22	34	3	10	1	1228		female	20
22	35	3	11	1	1073		female	20
22	36	3	12	1	1033		female	20
22	37	3	13	1	933		female	20
22	38	3	14	1	1034		female	20
22	39	3	15	1	1382		female	20
22	40	3	16	1	1045		female	20
22	41	3	17	1	1277		female	20
22	42	3	18	1	910		female	20
22	43	3	19	1	1106		female	20
22	44	3	20	1	1023		female	20
22	45	3	21	1	1110		female	20
22	46	3	22	1	1582		female	20
22	47	3	23	1	1539		female	20
22	48	3	24	1	1417		female	20
23	1	1	1	1	785	1	female	23
23	3	1	2	1	922	1	female	23
23	5	1	3	1	867	1	female	23
23	6	1	4	1	2009	1	female	23
23	8	1	5	1	885	1	female	23
23	11	1	6	1	1015	1	female	23
23	14	2	7	1	903	1	female	23
23	16	2	8	1	1192	1	female	23
23	18	2	9	1	956	1	female	23
23	20	2	10	1	819	1	female	23
23	22	2	11	1	962	1	female	23
23	24	2	12	1	743	1	female	23
23	2	1	1	1	978	2	female	23
23	4	1	2	1	930	2	female	23
23	7	1	3	1	1077	2	female	23
23	9	1	4	1	1095	2	female	23
23	10	1	5	1	857	2	female	23
23	12	1	6	1	984	2	female	23
23	13	2	7	1	1604	2	female	23
23	15	2	8	1	1135	2	female	23
23	17	2	9	1	1095	2	female	23
23	19	2	10	0	899	2	female	23
23	21	2	11	1	872	2	female	23
23	23	2	12	1	967	2	female	23
23	25	3	1	1	895		female	23
23	26	3	2	1	928		female	23
23	27	3	3	1	964		female	23
23	28	3	4	1	1084		female	23
23	29	3	5	1	889		female	23
23	30	3	6	1	813		female	23
23	31	3	7	1	1665		female	23
23	32	3	8	1	938		female	23
23	33	3	9	1	1011		female	23
23	34	3	10	1	1212		female	23
23	35	3	11	1	855		female	23
23	36	3	12	1	950		female	23
23	37	3	13	1	956		female	23
23	38	3	14	1	1170		female	23
23	39	3	15	1	1118		female	23
23	40	3	16	1	848		female	23
23	41	3	17	1	1476		female	23
23	42	3	18	1	927		female	23
23	43	3	19	1	942		female	23
23	44	3	20	1	973		female	23
23	45	3	21	1	1014		female	23
23	46	3	22	1	1015		female	23
23	47	3	23	1	843		female	23
23	48	3	24	1	827		female	23
24	2	1	1	1	974	1	female	22
24	4	1	2	1	1021	1	female	22
24	7	1	3	1	891	1	female	22
24	9	1	4	1	919	1	female	22
24	10	1	5	1	975	1	female	22
24	12	1	6	1	846	1	female	22
24	13	2	7	1	1173	1	female	22
24	15	2	8	1	1238	1	female	22
24	17	2	9	1	1057	1	female	22
24	19	2	10	1	936	1	female	22
24	21	2	11	1	842	1	female	22
24	23	2	12	1	1011	1	female	22
24	1	1	1	1	980	2	female	22
24	3	1	2	1	891	2	female	22
24	5	1	3	1	1104	2	female	22
24	6	1	4	1	982	2	female	22
24	8	1	5	1	820	2	female	22
24	11	1	6	1	893	2	female	22
24	14	2	7	1	1111	2	female	22
24	16	2	8	1	1237	2	female	22
24	18	2	9	1	1579	2	female	22
24	20	2	10	1	931	2	female	22
24	22	2	11	1	1063	2	female	22
24	24	2	12	1	947	2	female	22
24	25	3	1	1	1054		female	22
24	26	3	2	1	1126		female	22
24	27	3	3	1	954		female	22
24	28	3	4	1	964		female	22
24	29	3	5	0	985		female	22
24	30	3	6	1	995		female	22
24	31	3	7	1	1130		female	22
24	32	3	8	1	1103		female	22
24	33	3	9	1	1140		female	22
24	34	3	10	1	953		female	22
24	35	3	11	1	1009		female	22
24	36	3	12	1	1021		female	22
24	37	3	13	1	899		female	22
24	38	3	14	1	1352		female	22
24	39	3	15	1	1011		female	22
24	40	3	16	1	969		female	22
24	41	3	17	1	1019		female	22
24	42	3	18	1	938		female	22
24	43	3	19	1	957		female	22
24	44	3	20	1	1234		female	22
24	45	3	21	1	1103		female	22
24	46	3	22	1	1038		female	22
24	47	3	23	1	1042		female	22
24	48	3	24	1	1092		female	22
25	1	1	1	1	1292	1	female	22
25	3	1	2	1	1163	1	female	22
25	5	1	3	1	1160	1	female	22
25	6	1	4	1	1112	1	female	22
25	8	1	5	1	1235	1	female	22
25	11	1	6	1	1080	1	female	22
25	14	2	7	1	1044	1	female	22
25	16	2	8	1	1133	1	female	22
25	18	2	9	1	1398	1	female	22
25	20	2	10	1	1151	1	female	22
25	22	2	11	1	1308	1	female	22
25	24	2	12	1	1190	1	female	22
25	2	1	1	1	1334	2	female	22
25	4	1	2	1	1339	2	female	22
25	7	1	3	1	1165	2	female	22
25	9	1	4	1	1200	2	female	22
25	10	1	5	1	1449	2	female	22
25	12	1	6	1	1489	2	female	22
25	13	2	7	1	1326	2	female	22
25	15	2	8	1	1272	2	female	22
25	17	2	9	1	1098	2	female	22
25	19	2	10	1	1180	2	female	22
25	21	2	11	1	1756	2	female	22
25	23	2	12	1	1311	2	female	22
25	25	3	1	1	2053		female	22
25	26	3	2	1	1009		female	22
25	27	3	3	1	1250		female	22
25	28	3	4	1	1645		female	22
25	29	3	5	0	1356		female	22
25	30	3	6	1	1433		female	22
25	31	3	7	1	1178		female	22
25	32	3	8	1	1217		female	22
25	33	3	9	1	1179		female	22
25	34	3	10	1	1188		female	22
25	35	3	11	1	1150		female	22
25	36	3	12	1	1165		female	22
25	37	3	13	1	1098		female	22
25	38	3	14	1	1052		female	22
25	39	3	15	1	1615		female	22
25	40	3	16	1	1214		female	22
25	41	3	17	1	1206		female	22
25	42	3	18	1	1086		female	22
25	43	3	19	1	985		female	22
25	44	3	20	1	1172		female	22
25	45	3	21	1	1128		female	22
25	46	3	22	1	1228		female	22
25	47	3	23	1	1259		female	22
25	48	3	24	1	1288		female	22
26	2	1	1	1	1103	1	female	20
26	4	1	2	1	981	1	female	20
26	7	1	3	1	1673	1	female	20
26	9	1	4	1	1109	1	female	20
26	10	1	5	1	1120	1	female	20
26	12	1	6	1	1704	1	female	20
26	13	2	7	1	1569	1	female	20
26	15	2	8	1	2586	1	female	20
26	17	2	9	1	1058	1	female	20
26	19	2	10	1	1156	1	female	20
26	21	2	11	1	1026	1	female	20
26	23	2	12	1	1719	1	female	20
26	1	1	1	1	2002	2	female	20
26	3	1	2	1	1773	2	female	20
26	5	1	3	1	1163	2	female	20
26	6	1	4	1	4285	2	female	20
26	8	1	5	1	1242	2	female	20
26	11	1	6	1	1107	2	female	20
26	14	2	7	1	1329	2	female	20
26	16	2	8	1	1616	2	female	20
26	18	2	9	1	1806	2	female	20
26	20	2	10	1	1277	2	female	20
26	22	2	11	1	2673	2	female	20
26	24	2	12	1	1299	2	female	20
26	25	3	1	1	2025		female	20
26	26	3	2	1	825		female	20
26	27	3	3	1	1280		female	20
26	28	3	4	1	1452		female	20
26	29	3	5	1	1719		female	20
26	30	3	6	1	1047		female	20
26	31	3	7	1	1361		female	20
26	32	3	8	1	1325		female	20
26	33	3	9	1	1192		female	20
26	34	3	10	1	1162		female	20
26	35	3	11	1	1428		female	20
26	36	3	12	1	987		female	20
26	37	3	13	1	889		female	20
26	38	3	14	1	1363		female	20
26	39	3	15	1	1864		female	20
26	40	3	16	1	1333		female	20
26	41	3	17	1	1204		female	20
26	42	3	18	1	1250		female	20
26	43	3	19	1	906		female	20
26	44	3	20	1	1152		female	20
26	45	3	21	1	1064		female	20
26	46	3	22	1	1188		female	20
26	47	3	23	1	1781		female	20
26	48	3	24	1	1096		female	20
27	1	1	1	1	915	1	female	18
27	3	1	2	1	1230	1	female	18
27	5	1	3	1	1015	1	female	18
27	6	1	4	1	987	1	female	18
27	8	1	5	1	1162	1	female	18
27	11	1	6	1	1174	1	female	18
27	14	2	7	1	1464	1	female	18
27	16	2	8	1	1221	1	female	18
27	18	2	9	1	1840	1	female	18
27	20	2	10	1	940	1	female	18
27	22	2	11	1	955	1	female	18
27	24	2	12	1	800	1	female	18
27	2	1	1	1	1120	2	female	18
27	4	1	2	1	834	2	female	18
27	7	1	3	1	974	2	female	18
27	9	1	4	1	1549	2	female	18
27	10	1	5	1	1415	2	female	18
27	12	1	6	1	879	2	female	18
27	13	2	7	1	955	2	female	18
27	15	2	8	0	1286	2	female	18
27	17	2	9	1	959	2	female	18
27	19	2	10	1	985	2	female	18
27	21	2	11	1	961	2	female	18
27	23	2	12	1	1177	2	female	18
27	25	3	1	1	1436		female	18
27	26	3	2	1	1096		female	18
27	27	3	3	1	792		female	18
27	28	3	4	1	1276		female	18
27	29	3	5	1	1932		female	18
27	30	3	6	1	828		female	18
27	31	3	7	1	825		female	18
27	32	3	8	1	941		female	18
27	33	3	9	1	931		female	18
27	34	3	10	1	822		female	18
27	35	3	11	1	772		female	18
27	36	3	12	1	1266		female	18
27	37	3	13	1	921		female	18
27	38	3	14	1	985		female	18
27	39	3	15	1	849		female	18
27	40	3	16	1	885		female	18
27	41	3	17	1	956		female	18
27	42	3	18	1	1035		female	18
27	43	3	19	1	990		female	18
27	44	3	20	1	1068		female	18
27	45	3	21	1	938		female	18
27	46	3	22	1	960		female	18
27	47	3	23	1	946		female	18
27	48	3	24	1	1141		female	18
28	2	1	1	1	1164	1	female	20
28	4	1	2	1	1076	1	female	20
28	7	1	3	1	1048	1	female	20
28	9	1	4	1	980	1	female	20
28	10	1	5	1	1177	1	female	20
28	12	1	6	1	1227	1	female	20
28	13	2	7	1	1642	1	female	20
28	15	2	8	0	2207	1	female	20
28	17	2	9	1	1100	1	female	20
28	19	2	10	1	980	1	female	20
28	21	2	11	1	1354	1	female	20
28	23	2	12	1	1558	1	female	20
28	3	1	1	1	952	2	female	20
28	5	1	2	1	925	2	female	20
28	6	1	3	1	1178	2	female	20
28	8	1	4	1	966	2	female	20
28	11	1	5	1	926	2	female	20
28	1	1	6	1	1138	2	female	20
28	14	2	7	1	1208	2	female	20
28	16	2	8	1	1075	2	female	20
28	18	2	9	1	936	2	female	20
28	20	2	10	1	1075	2	female	20
28	22	2	11	1	1025	2	female	20
28	24	2	12	1	1437	2	female	20
28	25	3	1	0	1367		female	20
28	26	3	2	1	937		female	20
28	27	3	3	1	1331		female	20
28	28	3	4	1	1271		female	20
28	29	3	5	1	1418		female	20
28	30	3	6	1	1102		female	20
28	31	3	7	1	1094		female	20
28	32	3	8	1	1575		female	20
28	33	3	9	1	1096		female	20
28	34	3	10	1	905		female	20
28	35	3	11	1	1011		female	20
28	36	3	12	1	1167		female	20
28	37	3	13	1	980		female	20
28	38	3	14	1	1136		female	20
28	39	3	15	1	1208		female	20
28	40	3	16	1	1171		female	20
28	41	3	17	1	1112		female	20
28	42	3	18	1	1020		female	20
28	43	3	19	1	1014		female	20
28	44	3	20	1	1069		female	20
28	45	3	21	1	1002		female	20
28	46	3	22	1	1134		female	20
28	47	3	23	1	1197		female	20
28	48	3	24	1	1086		female	20
29	1	1	1	1	933	1	male	20
29	3	1	2	1	807	1	male	20
29	5	1	3	1	951	1	male	20
29	6	1	4	1	796	1	male	20
29	8	1	5	1	830	1	male	20
29	11	1	6	1	757	1	male	20
29	14	2	7	1	1032	1	male	20
29	16	2	8	1	917	1	male	20
29	18	2	9	1	764	1	male	20
29	20	2	10	1	865	1	male	20
29	22	2	11	1	730	1	male	20
29	24	2	12	1	742	1	male	20
29	2	1	1	1	1042	2	male	20
29	4	1	2	1	931	2	male	20
29	7	1	3	1	991	2	male	20
29	9	1	4	1	768	2	male	20
29	10	1	5	1	844	2	male	20
29	12	1	6	1	745	2	male	20
29	13	2	7	1	1181	2	male	20
29	15	2	8	1	876	2	male	20
29	17	2	9	1	843	2	male	20
29	19	2	10	1	979	2	male	20
29	21	2	11	1	890	2	male	20
29	23	2	12	1	910	2	male	20
29	25	3	1	1	859		male	20
29	26	3	2	1	909		male	20
29	27	3	3	1	725		male	20
29	28	3	4	1	1101		male	20
29	29	3	5	0	900		male	20
29	30	3	6	1	783		male	20
29	31	3	7	1	836		male	20
29	32	3	8	1	874		male	20
29	33	3	9	1	859		male	20
29	34	3	10	1	766		male	20
29	35	3	11	1	822		male	20
29	36	3	12	1	892		male	20
29	37	3	13	1	1149		male	20
29	38	3	14	1	792		male	20
29	39	3	15	1	974		male	20
29	40	3	16	1	911		male	20
29	41	3	17	1	843		male	20
29	42	3	18	1	798		male	20
29	43	3	19	1	841		male	20
29	44	3	20	1	975		male	20
29	45	3	21	1	846		male	20
29	46	3	22	1	894		male	20
29	47	3	23	1	820		male	20
29	48	3	24	1	821		male	20
30	2	1	1	1	1143	1	female	19
30	4	1	2	1	1481	1	female	19
30	7	1	3	1	1495	1	female	19
30	9	1	4	1	1848	1	female	19
30	10	1	5	1	1035	1	female	19
30	12	1	6	1	1268	1	female	19
30	13	2	7	1	2009	1	female	19
30	15	2	8	1	1503	1	female	19
30	17	2	9	1	1033	1	female	19
30	19	2	10	1	1468	1	female	19
30	21	2	11	1	1779	1	female	19
30	23	2	12	1	1743	1	female	19
30	1	1	1	1	1273	2	female	19
30	3	1	2	1	1123	2	female	19
30	5	1	3	1	1912	2	female	19
30	6	1	4	1	1816	2	female	19
30	8	1	5	1	1467	2	female	19
30	11	1	6	1	1513	2	female	19
30	14	2	7	1	1388	2	female	19
30	16	2	8	1	986	2	female	19
30	18	2	9	1	981	2	female	19
30	20	2	10	1	1009	2	female	19
30	22	2	11	1	1614	2	female	19
30	24	2	12	1	1161	2	female	19
30	25	3	1	1	1426		female	19
30	26	3	2	1	1186		female	19
30	27	3	3	1	1177		female	19
30	28	3	4	1	1833		female	19
30	29	3	5	1	1437		female	19
30	30	3	6	1	1116		female	19
30	31	3	7	1	1863		female	19
30	32	3	8	1	1498		female	19
30	33	3	9	1	1873		female	19
30	34	3	10	1	1245		female	19
30	35	3	11	1	1269		female	19
30	36	3	12	1	1193		female	19
30	37	3	13	1	1593		female	19
30	38	3	14	1	1056		female	19
30	39	3	15	1	1312		female	19
30	40	3	16	1	1629		female	19
30	41	3	17	1	1334		female	19
30	42	3	18	1	1229		female	19
30	43	3	19	1	1628		female	19
30	44	3	20	1	1193		female	19
30	45	3	21	1	1523		female	19
30	46	3	22	1	1942		female	19
30	47	3	23	1	999		female	19
30	48	3	24	1	1344		female	19
31	1	1	1	1	940	1	male	21
31	3	1	2	1	1125	1	male	21
31	5	1	3	1	1369	1	male	21
31	6	1	4	1	908	1	male	21
31	8	1	5	1	955	1	male	21
31	11	1	6	1	942	1	male	21
31	14	2	7	1	1177	1	male	21
31	16	2	8	1	969	1	male	21
31	18	2	9	1	1340	1	male	21
31	20	2	10	1	970	1	male	21
31	22	2	11	1	954	1	male	21
31	24	2	12	1	1157	1	male	21
31	2	1	1	1	942	2	male	21
31	4	1	2	1	1384	2	male	21
31	7	1	3	1	959	2	male	21
31	9	1	4	1	968	2	male	21
31	10	1	5	1	997	2	male	21
31	12	1	6	1	894	2	male	21
31	13	2	7	1	941	2	male	21
31	15	2	8	0	2185	2	male	21
31	17	2	9	1	884	2	male	21
31	19	2	10	1	1116	2	male	21
31	21	2	11	1	1203	2	male	21
31	23	2	12	1	1073	2	male	21
31	25	3	1	1	1215		male	21
31	26	3	2	1	882		male	21
31	27	3	3	1	982		male	21
31	28	3	4	1	961		male	21
31	29	3	5	1	922		male	21
31	30	3	6	1	962		male	21
31	31	3	7	1	1107		male	21
31	32	3	8	1	889		male	21
31	33	3	9	1	990		male	21
31	34	3	10	1	1134		male	21
31	35	3	11	1	1082		male	21
31	36	3	12	1	1187		male	21
31	37	3	13	1	873		male	21
31	38	3	14	1	1291		male	21
31	39	3	15	1	993		male	21
31	40	3	16	1	955		male	21
31	41	3	17	1	977		male	21
31	42	3	18	1	1295		male	21
31	43	3	19	1	872		male	21
31	44	3	20	1	1098		male	21
31	45	3	21	1	955		male	21
31	46	3	22	0	1515		male	21
31	47	3	23	1	1198		male	21
31	48	3	24	1	965		male	21
32	2	1	1	1	963	1	female	21
32	4	1	2	1	898	1	female	21
32	7	1	3	1	832	1	female	21
32	9	1	4	1	881	1	female	21
32	10	1	5	1	904	1	female	21
32	12	1	6	1	825	1	female	21
32	13	2	7	1	952	1	female	21
32	15	2	8	1	812	1	female	21
32	17	2	9	1	1084	1	female	21
32	19	2	10	1	924	1	female	21
32	21	2	11	1	1015	1	female	21
32	23	2	12	1	1118	1	female	21
32	1	1	1	1	772	2	female	21
32	3	1	2	1	959	2	female	21
32	5	1	3	1	889	2	female	21
32	6	1	4	1	900	2	female	21
32	8	1	5	1	1286	2	female	21
32	11	1	6	1	867	2	female	21
32	14	2	7	1	1418	2	female	21
32	16	2	8	1	1026	2	female	21
32	18	2	9	1	909	2	female	21
32	20	2	10	1	800	2	female	21
32	22	2	11	1	924	2	female	21
32	24	2	12	1	930	2	female	21
32	25	3	1	0	904		female	21
32	26	3	2	1	1068		female	21
32	27	3	3	1	862		female	21
32	28	3	4	1	1088		female	21
32	29	3	5	0	838		female	21
32	30	3	6	1	875		female	21
32	31	3	7	1	1229		female	21
32	32	3	8	1	904		female	21
32	33	3	9	1	864		female	21
32	34	3	10	1	824		female	21
32	35	3	11	1	924		female	21
32	36	3	12	1	1068		female	21
32	37	3	13	1	1023		female	21
32	38	3	14	1	1052		female	21
32	39	3	15	1	907		female	21
32	40	3	16	1	1124		female	21
32	41	3	17	1	948		female	21
32	42	3	18	1	868		female	21
32	43	3	19	1	853		female	21
32	44	3	20	1	929		female	21
32	45	3	21	1	903		female	21
32	46	3	22	1	1262		female	21
32	47	3	23	1	1124		female	21
32	48	3	24	1	886		female	21

## Sheet: exp1b
Subject	Trial	StimType	StimNo	StimColor	ACC	RT	Congruency	Sex	Age			code description
1	1	1	1	red	1	952	2	female	19			StimType	1=abstract verbs for learning
1	2	1	2	red	1	1042	1	female	19				2=abstract verbs for non-learning
1	3	1	3	red	1	795	2	female	19
1	4	1	4	red	1	931	1	female	19			Congruency	1=concruent (i.e., the implicit direction of the verb and the movement direction of the required response were congruent)
1	5	1	5	red	1	865	2	female	19				2=inconcruent (i.e., the implicit direction of the verb and the movement direction of the required response were incongruent)
1	6	1	6	red	1	901	2	female	19
1	7	1	7	red	1	1123	1	female	19			StimColor	means the font color of stimuli.
1	8	1	8	red	1	997	2	female	19
1	9	1	9	red	1	984	1	female	19
1	10	1	10	red	1	849	1	female	19
1	11	1	11	red	1	897	2	female	19
1	12	1	12	red	1	861	1	female	19
1	13	1	1	blue	1	926	2	female	19
1	14	1	2	blue	1	840	1	female	19
1	15	1	3	blue	1	751	2	female	19
1	16	1	4	blue	1	785	1	female	19
1	17	1	5	blue	1	1595	2	female	19
1	18	1	6	blue	1	1399	2	female	19
1	19	1	7	blue	1	918	1	female	19
1	20	1	8	blue	1	1267	2	female	19
1	21	1	9	blue	1	1500	1	female	19
1	22	1	10	blue	1	666	1	female	19
1	23	1	11	blue	1	854	2	female	19
1	24	1	12	blue	1	742	1	female	19
1	25	2	1	red	1	921	1	female	19
1	26	2	2	red	1	871	2	female	19
1	27	2	3	red	1	827	1	female	19
1	28	2	4	red	1	949	2	female	19
1	29	2	5	red	1	689	1	female	19
1	30	2	6	red	1	909	2	female	19
1	31	2	7	red	1	891	1	female	19
1	32	2	8	red	1	684	2	female	19
1	33	2	9	red	1	1045	1	female	19
1	34	2	10	red	1	846	2	female	19
1	35	2	11	red	1	772	1	female	19
1	36	2	12	red	1	916	2	female	19
1	37	2	1	blue	1	757	1	female	19
1	38	2	2	blue	1	928	2	female	19
1	39	2	3	blue	1	815	1	female	19
1	40	2	4	blue	1	837	2	female	19
1	41	2	5	blue	1	777	1	female	19
1	42	2	6	blue	1	1310	2	female	19
1	43	2	7	blue	1	761	1	female	19
1	44	2	8	blue	1	894	2	female	19
1	45	2	9	blue	1	1031	1	female	19
1	46	2	10	blue	1	858	2	female	19
1	47	2	11	blue	1	879	1	female	19
1	48	2	12	blue	1	1096	2	female	19
1	49	1	1	orange	1	946	1	female	19
1	50	1	2	orange	1	1095	2	female	19
1	51	1	3	orange	1	1124	1	female	19
1	52	1	4	orange	1	927	2	female	19
1	53	1	5	orange	1	921	1	female	19
1	54	1	6	orange	1	940	1	female	19
1	55	1	7	orange	1	2178	2	female	19
1	56	1	8	orange	1	969	1	female	19
1	57	1	9	orange	1	790	2	female	19
1	58	1	10	orange	1	791	2	female	19
1	59	1	11	orange	1	708	1	female	19
1	60	1	12	orange	1	855	2	female	19
1	61	1	1	purple	1	945	1	female	19
1	62	1	2	purple	1	994	2	female	19
1	63	1	3	purple	1	778	1	female	19
1	64	1	4	purple	1	846	2	female	19
1	65	1	5	purple	1	1444	1	female	19
1	66	1	6	purple	1	935	1	female	19
1	67	1	7	purple	1	1083	2	female	19
1	68	1	8	purple	1	776	1	female	19
1	69	1	9	purple	1	1592	2	female	19
1	70	1	10	purple	1	942	2	female	19
1	71	1	11	purple	1	1148	1	female	19
1	72	1	12	purple	1	923	2	female	19
1	73	2	1	orange	1	811	2	female	19
1	74	2	2	orange	1	733	1	female	19
1	75	2	3	orange	1	902	2	female	19
1	76	2	4	orange	1	1188	1	female	19
1	77	2	5	orange	1	2178	2	female	19
1	78	2	6	orange	1	1115	1	female	19
1	79	2	7	orange	1	693	2	female	19
1	80	2	8	orange	1	900	1	female	19
1	81	2	9	orange	1	1221	2	female	19
1	82	2	10	orange	1	1322	1	female	19
1	83	2	11	orange	1	1051	2	female	19
1	84	2	12	orange	1	2137	1	female	19
1	85	2	1	purple	1	965	2	female	19
1	86	2	2	purple	1	783	1	female	19
1	87	2	3	purple	1	787	2	female	19
1	88	2	4	purple	1	1100	1	female	19
1	89	2	5	purple	1	1090	2	female	19
1	90	2	6	purple	1	953	1	female	19
1	91	2	7	purple	1	854	2	female	19
1	92	2	8	purple	1	1070	1	female	19
1	93	2	9	purple	1	958	2	female	19
1	94	2	10	purple	1	916	1	female	19
1	95	2	11	purple	1	1034	2	female	19
1	96	2	12	purple	1	954	1	female	19
2	1	1	1	red	1	1663	1	female	19
2	2	1	2	red	1	1018	2	female	19
2	3	1	3	red	1	1363	1	female	19
2	4	1	4	red	1	2679	2	female	19
2	5	1	5	red	1	2458	1	female	19
2	6	1	6	red	1	1135	1	female	19
2	7	1	7	red	1	1740	2	female	19
2	8	1	8	red	1	1077	1	female	19
2	9	1	9	red	1	4114	2	female	19
2	10	1	10	red	1	2114	2	female	19
2	11	1	11	red	1	2143	1	female	19
2	12	1	12	red	1	1973	2	female	19
2	13	1	1	blue	1	977	1	female	19
2	14	1	2	blue	1	1682	2	female	19
2	15	1	3	blue	1	1107	1	female	19
2	16	1	4	blue	1	1653	2	female	19
2	17	1	5	blue	1	1066	1	female	19
2	18	1	6	blue	1	1175	1	female	19
2	19	1	7	blue	1	1619	2	female	19
2	20	1	8	blue	1	3454	1	female	19
2	21	1	9	blue	1	1673	2	female	19
2	22	1	10	blue	1	4310	2	female	19
2	23	1	11	blue	1	1045	1	female	19
2	24	1	12	blue	1	2433	2	female	19
2	25	2	1	red	1	2013	2	female	19
2	26	2	2	red	1	1549	1	female	19
2	27	2	3	red	1	1788	2	female	19
2	28	2	4	red	1	1362	1	female	19
2	29	2	5	red	1	1545	2	female	19
2	30	2	6	red	1	1207	1	female	19
2	31	2	7	red	1	1200	2	female	19
2	32	2	8	red	1	3757	1	female	19
2	33	2	9	red	1	1028	2	female	19
2	34	2	10	red	1	1854	1	female	19
2	35	2	11	red	1	1754	2	female	19
2	36	2	12	red	1	4743	1	female	19
2	37	2	1	blue	1	2987	2	female	19
2	38	2	2	blue	1	1558	1	female	19
2	39	2	3	blue	1	1703	2	female	19
2	40	2	4	blue	1	1531	1	female	19
2	41	2	5	blue	1	1751	2	female	19
2	42	2	6	blue	1	1169	1	female	19
2	43	2	7	blue	1	1671	2	female	19
2	44	2	8	blue	1	4409	1	female	19
2	45	2	9	blue	1	1265	2	female	19
2	46	2	10	blue	1	1612	1	female	19
2	47	2	11	blue	1	2565	2	female	19
2	48	2	12	blue	1	1142	1	female	19
2	49	1	1	orange	1	2584	2	female	19
2	50	1	2	orange	1	2086	1	female	19
2	51	1	3	orange	1	1496	2	female	19
2	52	1	4	orange	1	2381	1	female	19
2	53	1	5	orange	1	2925	2	female	19
2	54	1	6	orange	0	4064	2	female	19
2	55	1	7	orange	1	978	1	female	19
2	56	1	8	orange	1	2207	2	female	19
2	57	1	9	orange	1	1412	1	female	19
2	58	1	10	orange	1	1892	1	female	19
2	59	1	11	orange	1	1499	2	female	19
2	60	1	12	orange	1	2735	1	female	19
2	61	1	1	purple	1	2152	2	female	19
2	62	1	2	purple	1	1359	1	female	19
2	63	1	3	purple	1	2259	2	female	19
2	64	1	4	purple	1	2389	1	female	19
2	65	1	5	purple	1	2046	2	female	19
2	66	1	6	purple	1	2959	2	female	19
2	67	1	7	purple	1	1105	1	female	19
2	68	1	8	purple	1	1342	2	female	19
2	69	1	9	purple	1	2248	1	female	19
2	70	1	10	purple	1	1286	1	female	19
2	71	1	11	purple	1	1211	2	female	19
2	72	1	12	purple	1	1925	1	female	19
2	73	2	1	orange	1	1172	1	female	19
2	74	2	2	orange	1	1280	2	female	19
2	75	2	3	orange	0	1272	1	female	19
2	76	2	4	orange	1	1239	2	female	19
2	77	2	5	orange	1	2796	1	female	19
2	78	2	6	orange	1	1672	2	female	19
2	79	2	7	orange	1	3500	1	female	19
2	80	2	8	orange	1	3271	2	female	19
2	81	2	9	orange	1	1933	1	female	19
2	82	2	10	orange	1	2113	2	female	19
2	83	2	11	orange	1	1214	1	female	19
2	84	2	12	orange	1	3889	2	female	19
2	85	2	1	purple	1	2833	1	female	19
2	86	2	2	purple	1	1587	2	female	19
2	87	2	3	purple	0	1162	1	female	19
2	88	2	4	purple	1	1768	2	female	19
2	89	2	5	purple	1	2850	1	female	19
2	90	2	6	purple	1	1120	2	female	19
2	91	2	7	purple	1	1148	1	female	19
2	92	2	8	purple	1	2551	2	female	19
2	93	2	9	purple	1	1123	1	female	19
2	94	2	10	purple	1	1167	2	female	19
2	95	2	11	purple	1	1358	1	female	19
2	96	2	12	purple	1	4472	2	female	19
3	1	1	1	red	1	928	2	female	20
3	2	1	2	red	1	669	1	female	20
3	3	1	3	red	1	1126	2	female	20
3	4	1	4	red	1	1321	1	female	20
3	5	1	5	red	1	926	2	female	20
3	6	1	6	red	1	879	2	female	20
3	7	1	7	red	1	1608	1	female	20
3	8	1	8	red	1	1056	2	female	20
3	9	1	9	red	1	1191	1	female	20
3	10	1	10	red	1	1307	1	female	20
3	11	1	11	red	1	1306	2	female	20
3	12	1	12	red	1	931	1	female	20
3	13	1	1	blue	1	973	2	female	20
3	14	1	2	blue	1	899	1	female	20
3	15	1	3	blue	1	1283	2	female	20
3	16	1	4	blue	1	1517	1	female	20
3	17	1	5	blue	1	1579	2	female	20
3	18	1	6	blue	1	819	2	female	20
3	19	1	7	blue	1	1142	1	female	20
3	20	1	8	blue	1	782	2	female	20
3	21	1	9	blue	1	931	1	female	20
3	22	1	10	blue	1	907	1	female	20
3	23	1	11	blue	1	1102	2	female	20
3	24	1	12	blue	1	1271	1	female	20
3	25	2	1	red	1	1135	1	female	20
3	26	2	2	red	1	806	2	female	20
3	27	2	3	red	1	819	1	female	20
3	28	2	4	red	1	1571	2	female	20
3	29	2	5	red	1	688	1	female	20
3	30	2	6	red	1	1271	2	female	20
3	31	2	7	red	1	1587	1	female	20
3	32	2	8	red	1	993	2	female	20
3	33	2	9	red	1	926	1	female	20
3	34	2	10	red	1	1783	2	female	20
3	35	2	11	red	1	1024	1	female	20
3	36	2	12	red	1	946	2	female	20
3	37	2	1	blue	1	1124	1	female	20
3	38	2	2	blue	1	983	2	female	20
3	39	2	3	blue	1	1063	1	female	20
3	40	2	4	blue	1	927	2	female	20
3	41	2	5	blue	1	1432	1	female	20
3	42	2	6	blue	1	848	2	female	20
3	43	2	7	blue	1	827	1	female	20
3	44	2	8	blue	1	1899	2	female	20
3	45	2	9	blue	1	994	1	female	20
3	46	2	10	blue	1	970	2	female	20
3	47	2	11	blue	1	871	1	female	20
3	48	2	12	blue	1	984	2	female	20
3	49	1	1	orange	1	1461	1	female	20
3	50	1	2	orange	1	961	2	female	20
3	51	1	3	orange	1	981	1	female	20
3	52	1	4	orange	1	700	2	female	20
3	53	1	5	orange	1	796	1	female	20
3	54	1	6	orange	1	966	1	female	20
3	55	1	7	orange	1	855	2	female	20
3	56	1	8	orange	1	924	1	female	20
3	57	1	9	orange	1	1829	2	female	20
3	58	1	10	orange	1	1025	2	female	20
3	59	1	11	orange	1	784	1	female	20
3	60	1	12	orange	1	979	2	female	20
3	61	1	1	purple	1	1124	1	female	20
3	62	1	2	purple	1	1994	2	female	20
3	63	1	3	purple	1	718	1	female	20
3	64	1	4	purple	1	868	2	female	20
3	65	1	5	purple	1	997	1	female	20
3	66	1	6	purple	1	1087	1	female	20
3	67	1	7	purple	1	1078	2	female	20
3	68	1	8	purple	1	1646	1	female	20
3	69	1	9	purple	1	862	2	female	20
3	70	1	10	purple	1	1200	2	female	20
3	71	1	11	purple	1	1718	1	female	20
3	72	1	12	purple	1	940	2	female	20
3	73	2	1	orange	1	1263	2	female	20
3	74	2	2	orange	0	1947	1	female	20
3	75	2	3	orange	1	745	2	female	20
3	76	2	4	orange	1	779	1	female	20
3	77	2	5	orange	1	943	2	female	20
3	78	2	6	orange	1	1551	1	female	20
3	79	2	7	orange	1	1370	2	female	20
3	80	2	8	orange	1	735	1	female	20
3	81	2	9	orange	1	779	2	female	20
3	82	2	10	orange	1	933	1	female	20
3	83	2	11	orange	1	756	2	female	20
3	84	2	12	orange	1	2497	1	female	20
3	85	2	1	purple	1	911	2	female	20
3	86	2	2	purple	1	769	1	female	20
3	87	2	3	purple	1	981	2	female	20
3	88	2	4	purple	1	941	1	female	20
3	89	2	5	purple	1	2299	2	female	20
3	90	2	6	purple	1	855	1	female	20
3	91	2	7	purple	1	888	2	female	20
3	92	2	8	purple	1	979	1	female	20
3	93	2	9	purple	0	1022	2	female	20
3	94	2	10	purple	1	908	1	female	20
3	95	2	11	purple	1	1523	2	female	20
3	96	2	12	purple	1	929	1	female	20
4	1	1	1	red	1	1535	1	female	20
4	2	1	2	red	1	1137	2	female	20
4	3	1	3	red	1	1128	1	female	20
4	4	1	4	red	1	825	2	female	20
4	5	1	5	red	1	941	1	female	20
4	6	1	6	red	1	899	1	female	20
4	7	1	7	red	1	887	2	female	20
4	8	1	8	red	1	1058	1	female	20
4	9	1	9	red	1	959	2	female	20
4	10	1	10	red	1	2667	2	female	20
4	11	1	11	red	1	1205	1	female	20
4	12	1	12	red	1	884	2	female	20
4	13	1	1	blue	1	1321	1	female	20
4	14	1	2	blue	1	1012	2	female	20
4	15	1	3	blue	1	1168	1	female	20
4	16	1	4	blue	1	1795	2	female	20
4	17	1	5	blue	1	1287	1	female	20
4	18	1	6	blue	1	977	1	female	20
4	19	1	7	blue	1	955	2	female	20
4	20	1	8	blue	1	843	1	female	20
4	21	1	9	blue	1	1099	2	female	20
4	22	1	10	blue	1	914	2	female	20
4	23	1	11	blue	1	902	1	female	20
4	24	1	12	blue	1	1184	2	female	20
4	25	2	1	red	1	1018	2	female	20
4	26	2	2	red	1	843	1	female	20
4	27	2	3	red	1	932	2	female	20
4	28	2	4	red	1	976	1	female	20
4	29	2	5	red	1	1161	2	female	20
4	30	2	6	red	1	932	1	female	20
4	31	2	7	red	1	801	2	female	20
4	32	2	8	red	1	900	1	female	20
4	33	2	9	red	1	1143	2	female	20
4	34	2	10	red	1	1071	1	female	20
4	35	2	11	red	1	873	2	female	20
4	36	2	12	red	1	986	1	female	20
4	37	2	1	blue	1	1643	2	female	20
4	38	2	2	blue	1	2068	1	female	20
4	39	2	3	blue	1	924	2	female	20
4	40	2	4	blue	1	1580	1	female	20
4	41	2	5	blue	1	975	2	female	20
4	42	2	6	blue	1	1071	1	female	20
4	43	2	7	blue	1	1037	2	female	20
4	44	2	8	blue	1	1050	1	female	20
4	45	2	9	blue	1	2388	2	female	20
4	46	2	10	blue	1	1119	1	female	20
4	47	2	11	blue	1	898	2	female	20
4	48	2	12	blue	1	998	1	female	20
4	49	1	1	orange	1	907	2	female	20
4	50	1	2	orange	1	1431	1	female	20
4	51	1	3	orange	1	990	2	female	20
4	52	1	4	orange	1	898	1	female	20
4	53	1	5	orange	1	966	2	female	20
4	54	1	6	orange	1	1202	2	female	20
4	55	1	7	orange	1	1025	1	female	20
4	56	1	8	orange	1	1031	2	female	20
4	57	1	9	orange	1	1175	1	female	20
4	58	1	10	orange	1	984	1	female	20
4	59	1	11	orange	1	1707	2	female	20
4	60	1	12	orange	1	1368	1	female	20
4	61	1	1	purple	1	1048	2	female	20
4	62	1	2	purple	1	1084	1	female	20
4	63	1	3	purple	1	1165	2	female	20
4	64	1	4	purple	1	1304	1	female	20
4	65	1	5	purple	1	983	2	female	20
4	66	1	6	purple	1	1006	2	female	20
4	67	1	7	purple	1	999	1	female	20
4	68	1	8	purple	1	840	2	female	20
4	69	1	9	purple	1	1112	1	female	20
4	70	1	10	purple	1	897	1	female	20
4	71	1	11	purple	1	1220	2	female	20
4	72	1	12	purple	1	1115	1	female	20
4	73	2	1	orange	1	1070	1	female	20
4	74	2	2	orange	1	1264	2	female	20
4	75	2	3	orange	1	900	1	female	20
4	76	2	4	orange	1	914	2	female	20
4	77	2	5	orange	1	957	1	female	20
4	78	2	6	orange	1	1068	2	female	20
4	79	2	7	orange	1	957	1	female	20
4	80	2	8	orange	1	1054	2	female	20
4	81	2	9	orange	1	1179	1	female	20
4	82	2	10	orange	1	1034	2	female	20
4	83	2	11	orange	1	950	1	female	20
4	84	2	12	orange	1	865	2	female	20
4	85	2	1	purple	1	1461	1	female	20
4	86	2	2	purple	1	1053	2	female	20
4	87	2	3	purple	1	1812	1	female	20
4	88	2	4	purple	1	1075	2	female	20
4	89	2	5	purple	1	994	1	female	20
4	90	2	6	purple	1	1758	2	female	20
4	91	2	7	purple	1	1093	1	female	20
4	92	2	8	purple	1	1017	2	female	20
4	93	2	9	purple	1	921	1	female	20
4	94	2	10	purple	1	1124	2	female	20
4	95	2	11	purple	1	1050	1	female	20
4	96	2	12	purple	1	2190	2	female	20
5	1	1	1	red	1	962	2	male	19
5	2	1	2	red	1	803	1	male	19
5	3	1	3	red	1	1439	2	male	19
5	4	1	4	red	1	931	1	male	19
5	5	1	5	red	1	1056	2	male	19
5	6	1	6	red	1	1541	2	male	19
5	7	1	7	red	1	1016	1	male	19
5	8	1	8	red	1	900	2	male	19
5	9	1	9	red	1	924	1	male	19
5	10	1	10	red	1	776	1	male	19
5	11	1	11	red	1	1054	2	male	19
5	12	1	12	red	1	836	1	male	19
5	13	1	1	blue	1	1094	2	male	19
5	14	1	2	blue	1	865	1	male	19
5	15	1	3	blue	1	1469	2	male	19
5	16	1	4	blue	1	1101	1	male	19
5	17	1	5	blue	1	836	2	male	19
5	18	1	6	blue	1	955	2	male	19
5	19	1	7	blue	1	1084	1	male	19
5	20	1	8	blue	1	1961	2	male	19
5	21	1	9	blue	1	1504	1	male	19
5	22	1	10	blue	1	1237	1	male	19
5	23	1	11	blue	1	1121	2	male	19
5	24	1	12	blue	1	873	1	male	19
5	25	2	1	red	1	1134	1	male	19
5	26	2	2	red	1	1101	2	male	19
5	27	2	3	red	1	894	1	male	19
5	28	2	4	red	1	1271	2	male	19
5	29	2	5	red	1	971	1	male	19
5	30	2	6	red	1	1026	2	male	19
5	31	2	7	red	1	1058	1	male	19
5	32	2	8	red	1	889	2	male	19
5	33	2	9	red	1	1209	1	male	19
5	34	2	10	red	1	1158	2	male	19
5	35	2	11	red	1	2147	1	male	19
5	36	2	12	red	1	1100	2	male	19
5	37	2	1	blue	1	1535	1	male	19
5	38	2	2	blue	1	794	2	male	19
5	39	2	3	blue	1	1093	1	male	19
5	40	2	4	blue	1	1237	2	male	19
5	41	2	5	blue	1	901	1	male	19
5	42	2	6	blue	1	1063	2	male	19
5	43	2	7	blue	1	1088	1	male	19
5	44	2	8	blue	1	1395	2	male	19
5	45	2	9	blue	1	920	1	male	19
5	46	2	10	blue	1	1193	2	male	19
5	47	2	11	blue	1	1333	1	male	19
5	48	2	12	blue	1	1232	2	male	19
5	49	1	1	orange	1	1095	1	male	19
5	50	1	2	orange	1	1045	2	male	19
5	51	1	3	orange	1	958	1	male	19
5	52	1	4	orange	1	1669	2	male	19
5	53	1	5	orange	1	1518	1	male	19
5	54	1	6	orange	1	796	1	male	19
5	55	1	7	orange	1	1356	2	male	19
5	56	1	8	orange	1	1163	1	male	19
5	57	1	9	orange	1	1288	2	male	19
5	58	1	10	orange	1	874	2	male	19
5	59	1	11	orange	1	1079	1	male	19
5	60	1	12	orange	1	968	2	male	19
5	61	1	1	purple	1	1027	1	male	19
5	62	1	2	purple	1	2529	2	male	19
5	63	1	3	purple	1	1643	1	male	19
5	64	1	4	purple	1	1072	2	male	19
5	65	1	5	purple	1	985	1	male	19
5	66	1	6	purple	1	1229	1	male	19
5	67	1	7	purple	1	1029	2	male	19
5	68	1	8	purple	1	1838	1	male	19
5	69	1	9	purple	1	882	2	male	19
5	70	1	10	purple	1	1996	2	male	19
5	71	1	11	purple	1	2050	1	male	19
5	72	1	12	purple	1	1143	2	male	19
5	73	2	1	orange	1	1282	2	male	19
5	74	2	2	orange	1	1369	1	male	19
5	75	2	3	orange	1	1381	2	male	19
5	76	2	4	orange	1	1006	1	male	19
5	77	2	5	orange	1	1066	2	male	19
5	78	2	6	orange	1	980	1	male	19
5	79	2	7	orange	1	1184	2	male	19
5	80	2	8	orange	1	1908	1	male	19
5	81	2	9	orange	1	1018	2	male	19
5	82	2	10	orange	1	1271	1	male	19
5	83	2	11	orange	1	1408	2	male	19
5	84	2	12	orange	1	1001	1	male	19
5	85	2	1	purple	1	816	2	male	19
5	86	2	2	purple	1	1220	1	male	19
5	87	2	3	purple	1	894	2	male	19
5	88	2	4	purple	1	848	1	male	19
5	89	2	5	purple	1	1080	2	male	19
5	90	2	6	purple	1	1047	1	male	19
5	91	2	7	purple	1	958	2	male	19
5	92	2	8	purple	1	988	1	male	19
5	93	2	9	purple	1	983	2	male	19
5	94	2	10	purple	1	1135	1	male	19
5	95	2	11	purple	1	956	2	male	19
5	96	2	12	purple	1	1045	1	male	19
6	1	1	1	red	1	1184	1	female	20
6	2	1	2	red	1	1885	2	female	20
6	3	1	3	red	1	1477	1	female	20
6	4	1	4	red	1	1361	2	female	20
6	5	1	5	red	1	1791	1	female	20
6	6	1	6	red	1	1391	1	female	20
6	7	1	7	red	1	1240	2	female	20
6	8	1	8	red	1	1240	1	female	20
6	9	1	9	red	1	1671	2	female	20
6	10	1	10	red	1	2167	2	female	20
6	11	1	11	red	1	1890	1	female	20
6	12	1	12	red	1	1264	2	female	20
6	13	1	1	blue	1	1538	1	female	20
6	14	1	2	blue	1	1476	2	female	20
6	15	1	3	blue	1	1313	1	female	20
6	16	1	4	blue	1	909	2	female	20
6	17	1	5	blue	1	1029	1	female	20
6	18	1	6	blue	1	1145	1	female	20
6	19	1	7	blue	1	1025	2	female	20
6	20	1	8	blue	1	2080	1	female	20
6	21	1	9	blue	1	1356	2	female	20
6	22	1	10	blue	1	999	2	female	20
6	23	1	11	blue	1	1090	1	female	20
6	24	1	12	blue	1	1220	2	female	20
6	25	2	1	red	1	1926	2	female	20
6	26	2	2	red	1	1223	1	female	20
6	27	2	3	red	1	1110	2	female	20
6	28	2	4	red	1	1370	1	female	20
6	29	2	5	red	1	1173	2	female	20
6	30	2	6	red	1	1478	1	female	20
6	31	2	7	red	1	1169	2	female	20
6	32	2	8	red	1	1373	1	female	20
6	33	2	9	red	1	1303	2	female	20
6	34	2	10	red	1	1856	1	female	20
6	35	2	11	red	1	1378	2	female	20
6	36	2	12	red	1	1403	1	female	20
6	37	2	1	blue	1	1354	2	female	20
6	38	2	2	blue	1	968	1	female	20
6	39	2	3	blue	1	1242	2	female	20
6	40	2	4	blue	1	1359	1	female	20
6	41	2	5	blue	1	946	2	female	20
6	42	2	6	blue	1	1391	1	female	20
6	43	2	7	blue	1	857	2	female	20
6	44	2	8	blue	1	1518	1	female	20
6	45	2	9	blue	1	1660	2	female	20
6	46	2	10	blue	1	1072	1	female	20
6	47	2	11	blue	1	1613	2	female	20
6	48	2	12	blue	1	1234	1	female	20
6	49	1	1	orange	1	1222	2	female	20
6	50	1	2	orange	1	1230	1	female	20
6	51	1	3	orange	1	2787	2	female	20
6	52	1	4	orange	1	1224	1	female	20
6	53	1	5	orange	1	1276	2	female	20
6	54	1	6	orange	0	1836	2	female	20
6	55	1	7	orange	1	1398	1	female	20
6	56	1	8	orange	1	1262	2	female	20
6	57	1	9	orange	1	1464	1	female	20
6	58	1	10	orange	1	1139	1	female	20
6	59	1	11	orange	1	1351	2	female	20
6	60	1	12	orange	1	1096	1	female	20
6	61	1	1	purple	1	2020	2	female	20
6	62	1	2	purple	1	809	1	female	20
6	63	1	3	purple	1	1134	2	female	20
6	64	1	4	purple	1	1417	1	female	20
6	65	1	5	purple	1	1273	2	female	20
6	66	1	6	purple	1	1244	2	female	20
6	67	1	7	purple	1	1200	1	female	20
6	68	1	8	purple	1	2825	2	female	20
6	69	1	9	purple	1	1021	1	female	20
6	70	1	10	purple	1	1357	1	female	20
6	71	1	11	purple	1	1181	2	female	20
6	72	1	12	purple	1	1416	1	female	20
6	73	2	1	orange	1	1569	1	female	20
6	74	2	2	orange	1	1191	2	female	20
6	75	2	3	orange	1	1271	1	female	20
6	76	2	4	orange	1	1796	2	female	20
6	77	2	5	orange	1	1088	1	female	20
6	78	2	6	orange	1	1164	2	female	20
6	79	2	7	orange	1	1522	1	female	20
6	80	2	8	orange	1	1055	2	female	20
6	81	2	9	orange	1	2413	1	female	20
6	82	2	10	orange	1	1555	2	female	20
6	83	2	11	orange	1	1081	1	female	20
6	84	2	12	orange	1	1689	2	female	20
6	85	2	1	purple	1	1301	1	female	20
6	86	2	2	purple	1	1309	2	female	20
6	87	2	3	purple	1	1256	1	female	20
6	88	2	4	purple	1	1203	2	female	20
6	89	2	5	purple	1	1749	1	female	20
6	90	2	6	purple	1	1318	2	female	20
6	91	2	7	purple	1	1917	1	female	20
6	92	2	8	purple	1	1325	2	female	20
6	93	2	9	purple	1	1100	1	female	20
6	94	2	10	purple	1	1523	2	female	20
6	95	2	11	purple	1	1654	1	female	20
6	96	2	12	purple	1	1392	2	female	20
7	1	1	1	red	1	980	2	female	18
7	2	1	2	red	1	988	1	female	18
7	3	1	3	red	1	1084	2	female	18
7	4	1	4	red	1	2423	1	female	18
7	5	1	5	red	1	918	2	female	18
7	6	1	6	red	1	912	2	female	18
7	7	1	7	red	1	938	1	female	18
7	8	1	8	red	1	869	2	female	18
7	9	1	9	red	1	936	1	female	18
7	10	1	10	red	1	1122	1	female	18
7	11	1	11	red	1	896	2	female	18
7	12	1	12	red	1	823	1	female	18
7	13	1	1	blue	1	1046	2	female	18
7	14	1	2	blue	1	848	1	female	18
7	15	1	3	blue	1	925	2	female	18
7	16	1	4	blue	1	1053	1	female	18
7	17	1	5	blue	1	1042	2	female	18
7	18	1	6	blue	1	729	2	female	18
7	19	1	7	blue	1	986	1	female	18
7	20	1	8	blue	1	1285	2	female	18
7	21	1	9	blue	1	769	1	female	18
7	22	1	10	blue	1	1000	1	female	18
7	23	1	11	blue	1	838	2	female	18
7	24	1	12	blue	1	873	1	female	18
7	25	2	1	red	1	878	1	female	18
7	26	2	2	red	1	959	2	female	18
7	27	2	3	red	1	907	1	female	18
7	28	2	4	red	1	850	2	female	18
7	29	2	5	red	1	1863	1	female	18
7	30	2	6	red	1	1134	2	female	18
7	31	2	7	red	1	933	1	female	18
7	32	2	8	red	1	920	2	female	18
7	33	2	9	red	1	1108	1	female	18
7	34	2	10	red	1	1088	2	female	18
7	35	2	11	red	1	993	1	female	18
7	36	2	12	red	1	1024	2	female	18
7	37	2	1	blue	1	812	1	female	18
7	38	2	2	blue	1	916	2	female	18
7	39	2	3	blue	1	966	1	female	18
7	40	2	4	blue	1	893	2	female	18
7	41	2	5	blue	1	961	1	female	18
7	42	2	6	blue	1	983	2	female	18
7	43	2	7	blue	1	926	1	female	18
7	44	2	8	blue	1	873	2	female	18
7	45	2	9	blue	1	855	1	female	18
7	46	2	10	blue	1	969	2	female	18
7	47	2	11	blue	1	1073	1	female	18
7	48	2	12	blue	1	958	2	female	18
7	49	1	1	orange	1	1057	1	female	18
7	50	1	2	orange	1	898	2	female	18
7	51	1	3	orange	1	809	1	female	18
7	52	1	4	orange	1	1416	2	female	18
7	53	1	5	orange	1	1001	1	female	18
7	54	1	6	orange	1	873	1	female	18
7	55	1	7	orange	1	2618	2	female	18
7	56	1	8	orange	1	927	1	female	18
7	57	1	9	orange	1	1040	2	female	18
7	58	1	10	orange	1	1044	2	female	18
7	59	1	11	orange	1	1214	1	female	18
7	60	1	12	orange	1	944	2	female	18
7	61	1	1	purple	1	1001	1	female	18
7	62	1	2	purple	1	895	2	female	18
7	63	1	3	purple	1	769	1	female	18
7	64	1	4	purple	1	825	2	female	18
7	65	1	5	purple	1	1168	1	female	18
7	66	1	6	purple	1	1937	1	female	18
7	67	1	7	purple	1	912	2	female	18
7	68	1	8	purple	1	996	1	female	18
7	69	1	9	purple	1	995	2	female	18
7	70	1	10	purple	1	991	2	female	18
7	71	1	11	purple	1	1568	1	female	18
7	72	1	12	purple	1	983	2	female	18
7	73	2	1	orange	1	1134	2	female	18
7	74	2	2	orange	1	853	1	female	18
7	75	2	3	orange	1	787	2	female	18
7	76	2	4	orange	1	1003	1	female	18
7	77	2	5	orange	1	1045	2	female	18
7	78	2	6	orange	1	1226	1	female	18
7	79	2	7	orange	1	1030	2	female	18
7	80	2	8	orange	1	961	1	female	18
7	81	2	9	orange	1	1041	2	female	18
7	82	2	10	orange	1	821	1	female	18
7	83	2	11	orange	1	1008	2	female	18
7	84	2	12	orange	1	919	1	female	18
7	85	2	1	purple	1	1272	2	female	18
7	86	2	2	purple	1	991	1	female	18
7	87	2	3	purple	1	908	2	female	18
7	88	2	4	purple	1	1031	1	female	18
7	89	2	5	purple	1	1600	2	female	18
7	90	2	6	purple	1	998	1	female	18
7	91	2	7	purple	1	1017	2	female	18
7	92	2	8	purple	1	973	1	female	18
7	93	2	9	purple	1	782	2	female	18
7	94	2	10	purple	1	780	1	female	18
7	95	2	11	purple	1	839	2	female	18
7	96	2	12	purple	1	1213	1	female	18
8	1	1	1	red	1	1040	2	female	24
8	2	1	2	red	1	1589	1	female	24
8	3	1	3	red	1	899	2	female	24
8	4	1	4	red	1	1194	1	female	24
8	5	1	5	red	1	1301	2	female	24
8	6	1	6	red	1	1214	2	female	24
8	7	1	7	red	1	1036	1	female	24
8	8	1	8	red	1	902	2	female	24
8	9	1	9	red	1	1131	1	female	24
8	10	1	10	red	1	1116	1	female	24
8	11	1	11	red	1	1325	2	female	24
8	12	1	12	red	1	1106	1	female	24
8	13	1	1	blue	1	1054	2	female	24
8	14	1	2	blue	1	1105	1	female	24
8	15	1	3	blue	1	1391	2	female	24
8	16	1	4	blue	1	1045	1	female	24
8	17	1	5	blue	1	1079	2	female	24
8	18	1	6	blue	1	1007	2	female	24
8	19	1	7	blue	1	1011	1	female	24
8	20	1	8	blue	1	1133	2	female	24
8	21	1	9	blue	1	1162	1	female	24
8	22	1	10	blue	1	1238	1	female	24
8	23	1	11	blue	1	947	2	female	24
8	24	1	12	blue	1	1110	1	female	24
8	25	2	1	red	1	1057	1	female	24
8	26	2	2	red	1	951	2	female	24
8	27	2	3	red	1	1066	1	female	24
8	28	2	4	red	1	1194	2	female	24
8	29	2	5	red	1	1745	1	female	24
8	30	2	6	red	1	1519	2	female	24
8	31	2	7	red	1	902	1	female	24
8	32	2	8	red	1	996	2	female	24
8	33	2	9	red	1	981	1	female	24
8	34	2	10	red	1	1242	2	female	24
8	35	2	11	red	1	1704	1	female	24
8	36	2	12	red	1	980	2	female	24
8	37	2	1	blue	1	1762	1	female	24
8	38	2	2	blue	1	1988	2	female	24
8	39	2	3	blue	1	1142	1	female	24
8	40	2	4	blue	1	1506	2	female	24
8	41	2	5	blue	1	1053	1	female	24
8	42	2	6	blue	1	1150	2	female	24
8	43	2	7	blue	1	1131	1	female	24
8	44	2	8	blue	1	1065	2	female	24
8	45	2	9	blue	1	883	1	female	24
8	46	2	10	blue	1	998	2	female	24
8	47	2	11	blue	1	933	1	female	24
8	48	2	12	blue	1	990	2	female	24
8	49	1	1	orange	1	1224	1	female	24
8	50	1	2	orange	1	1194	2	female	24
8	51	1	3	orange	1	1080	1	female	24
8	52	1	4	orange	1	1326	2	female	24
8	53	1	5	orange	1	1055	1	female	24
8	54	1	6	orange	1	1251	1	female	24
8	55	1	7	orange	1	914	2	female	24
8	56	1	8	orange	1	1304	1	female	24
8	57	1	9	orange	1	1130	2	female	24
8	58	1	10	orange	1	983	2	female	24
8	59	1	11	orange	1	1452	1	female	24
8	60	1	12	orange	1	1294	2	female	24
8	61	1	1	purple	1	1664	1	female	24
8	62	1	2	purple	1	1106	2	female	24
8	63	1	3	purple	1	1228	1	female	24
8	64	1	4	purple	1	1157	2	female	24
8	65	1	5	purple	1	1105	1	female	24
8	66	1	6	purple	1	1668	1	female	24
8	67	1	7	purple	1	1194	2	female	24
8	68	1	8	purple	1	1107	1	female	24
8	69	1	9	purple	1	1082	2	female	24
8	70	1	10	purple	1	1294	2	female	24
8	71	1	11	purple	1	2046	1	female	24
8	72	1	12	purple	1	968	2	female	24
8	73	2	1	orange	1	1269	2	female	24
8	74	2	2	orange	1	927	1	female	24
8	75	2	3	orange	1	925	2	female	24
8	76	2	4	orange	1	935	1	female	24
8	77	2	5	orange	1	1330	2	female	24
8	78	2	6	orange	1	1207	1	female	24
8	79	2	7	orange	1	1060	2	female	24
8	80	2	8	orange	1	1564	1	female	24
8	81	2	9	orange	1	1035	2	female	24
8	82	2	10	orange	1	1025	1	female	24
8	83	2	11	orange	1	1062	2	female	24
8	84	2	12	orange	1	1010	1	female	24
8	85	2	1	purple	1	988	2	female	24
8	86	2	2	purple	1	919	1	female	24
8	87	2	3	purple	1	977	2	female	24
8	88	2	4	purple	1	1328	1	female	24
8	89	2	5	purple	1	1048	2	female	24
8	90	2	6	purple	1	1562	1	female	24
8	91	2	7	purple	1	1655	2	female	24
8	92	2	8	purple	1	1274	1	female	24
8	93	2	9	purple	1	1231	2	female	24
8	94	2	10	purple	1	1716	1	female	24
8	95	2	11	purple	1	1216	2	female	24
8	96	2	12	purple	1	1221	1	female	24
9	1	1	1	red	1	1021	1	female	21
9	2	1	2	red	1	1521	2	female	21
9	3	1	3	red	1	1030	1	female	21
9	4	1	4	red	1	1046	2	female	21
9	5	1	5	red	1	1088	1	female	21
9	6	1	6	red	1	1620	1	female	21
9	7	1	7	red	1	1190	2	female	21
9	8	1	8	red	1	1047	1	female	21
9	9	1	9	red	1	1113	2	female	21
9	10	1	10	red	1	1011	2	female	21
9	11	1	11	red	1	1196	1	female	21
9	12	1	12	red	1	1047	2	female	21
9	13	1	1	blue	1	1011	1	female	21
9	14	1	2	blue	1	952	2	female	21
9	15	1	3	blue	1	879	1	female	21
9	16	1	4	blue	1	935	2	female	21
9	17	1	5	blue	1	1000	1	female	21
9	18	1	6	blue	1	912	1	female	21
9	19	1	7	blue	1	1915	2	female	21
9	20	1	8	blue	1	1713	1	female	21
9	21	1	9	blue	1	1172	2	female	21
9	22	1	10	blue	1	931	2	female	21
9	23	1	11	blue	1	1031	1	female	21
9	24	1	12	blue	1	852	2	female	21
9	25	2	1	red	1	914	2	female	21
9	26	2	2	red	1	1031	1	female	21
9	27	2	3	red	1	1021	2	female	21
9	28	2	4	red	1	1330	1	female	21
9	29	2	5	red	1	1162	2	female	21
9	30	2	6	red	1	840	1	female	21
9	31	2	7	red	1	1222	2	female	21
9	32	2	8	red	1	1129	1	female	21
9	33	2	9	red	1	1151	2	female	21
9	34	2	10	red	1	1083	1	female	21
9	35	2	11	red	1	1126	2	female	21
9	36	2	12	red	1	1032	1	female	21
9	37	2	1	blue	1	954	2	female	21
9	38	2	2	blue	1	1040	1	female	21
9	39	2	3	blue	1	876	2	female	21
9	40	2	4	blue	1	1017	1	female	21
9	41	2	5	blue	1	940	2	female	21
9	42	2	6	blue	1	1109	1	female	21
9	43	2	7	blue	1	884	2	female	21
9	44	2	8	blue	1	981	1	female	21
9	45	2	9	blue	1	1004	2	female	21
9	46	2	10	blue	1	1295	1	female	21
9	47	2	11	blue	1	1113	2	female	21
9	48	2	12	blue	1	1956	1	female	21
9	49	1	1	orange	1	989	2	female	21
9	50	1	2	orange	1	964	1	female	21
9	51	1	3	orange	1	1229	2	female	21
9	52	1	4	orange	1	1737	1	female	21
9	53	1	5	orange	1	965	2	female	21
9	54	1	6	orange	1	934	2	female	21
9	55	1	7	orange	1	949	1	female	21
9	56	1	8	orange	1	900	2	female	21
9	57	1	9	orange	1	948	1	female	21
9	58	1	10	orange	1	1073	1	female	21
9	59	1	11	orange	1	1515	2	female	21
9	60	1	12	orange	1	992	1	female	21
9	61	1	1	purple	1	905	2	female	21
9	62	1	2	purple	0	1585	1	female	21
9	63	1	3	purple	1	882	2	female	21
9	64	1	4	purple	1	1537	1	female	21
9	65	1	5	purple	1	1011	2	female	21
9	66	1	6	purple	1	2223	2	female	21
9	67	1	7	purple	1	1044	1	female	21
9	68	1	8	purple	1	894	2	female	21
9	69	1	9	purple	1	979	1	female	21
9	70	1	10	purple	1	1195	1	female	21
9	71	1	11	purple	1	1295	2	female	21
9	72	1	12	purple	1	1536	1	female	21
9	73	2	1	orange	1	1053	1	female	21
9	74	2	2	orange	1	985	2	female	21
9	75	2	3	orange	1	930	1	female	21
9	76	2	4	orange	1	1015	2	female	21
9	77	2	5	orange	1	1045	1	female	21
9	78	2	6	orange	1	943	2	female	21
9	79	2	7	orange	1	953	1	female	21
9	80	2	8	orange	1	924	2	female	21
9	81	2	9	orange	1	963	1	female	21
9	82	2	10	orange	1	1215	2	female	21
9	83	2	11	orange	1	1075	1	female	21
9	84	2	12	orange	1	1029	2	female	21
9	85	2	1	purple	1	1038	1	female	21
9	86	2	2	purple	1	922	2	female	21
9	87	2	3	purple	1	1069	1	female	21
9	88	2	4	purple	1	941	2	female	21
9	89	2	5	purple	1	1251	1	female	21
9	90	2	6	purple	1	1060	2	female	21
9	91	2	7	purple	1	963	1	female	21
9	92	2	8	purple	1	1023	2	female	21
9	93	2	9	purple	1	1580	1	female	21
9	94	2	10	purple	1	1216	2	female	21
9	95	2	11	purple	1	1001	1	female	21
9	96	2	12	purple	1	980	2	female	21
10	1	1	1	red	1	984	2	female	19
10	2	1	2	red	1	995	1	female	19
10	3	1	3	red	1	1003	2	female	19
10	4	1	4	red	1	1309	1	female	19
10	5	1	5	red	1	1137	2	female	19
10	6	1	6	red	1	910	2	female	19
10	7	1	7	red	1	897	1	female	19
10	8	1	8	red	1	1890	2	female	19
10	9	1	9	red	1	927	1	female	19
10	10	1	10	red	1	917	1	female	19
10	11	1	11	red	1	889	2	female	19
10	12	1	12	red	1	915	1	female	19
10	13	1	1	blue	1	878	2	female	19
10	14	1	2	blue	1	1795	1	female	19
10	15	1	3	blue	1	984	2	female	19
10	16	1	4	blue	1	1023	1	female	19
10	17	1	5	blue	1	973	2	female	19
10	18	1	6	blue	1	878	2	female	19
10	19	1	7	blue	1	1061	1	female	19
10	20	1	8	blue	1	998	2	female	19
10	21	1	9	blue	1	1034	1	female	19
10	22	1	10	blue	1	895	1	female	19
10	23	1	11	blue	1	756	2	female	19
10	24	1	12	blue	1	907	1	female	19
10	25	2	1	red	1	1590	1	female	19
10	26	2	2	red	1	1081	2	female	19
10	27	2	3	red	1	1167	1	female	19
10	28	2	4	red	1	906	2	female	19
10	29	2	5	red	1	907	1	female	19
10	30	2	6	red	1	1110	2	female	19
10	31	2	7	red	1	942	1	female	19
10	32	2	8	red	1	1520	2	female	19
10	33	2	9	red	1	931	1	female	19
10	34	2	10	red	1	1063	2	female	19
10	35	2	11	red	1	1028	1	female	19
10	36	2	12	red	1	1683	2	female	19
10	37	2	1	blue	1	1535	1	female	19
10	38	2	2	blue	1	1095	2	female	19
10	39	2	3	blue	0	1257	1	female	19
10	40	2	4	blue	1	879	2	female	19
10	41	2	5	blue	1	1160	1	female	19
10	42	2	6	blue	1	974	2	female	19
10	43	2	7	blue	1	892	1	female	19
10	44	2	8	blue	1	843	2	female	19
10	45	2	9	blue	1	1032	1	female	19
10	46	2	10	blue	1	1088	2	female	19
10	47	2	11	blue	1	1210	1	female	19
10	48	2	12	blue	1	1253	2	female	19
10	49	1	1	orange	1	1482	1	female	19
10	50	1	2	orange	1	956	2	female	19
10	51	1	3	orange	1	898	1	female	19
10	52	1	4	orange	1	1016	2	female	19
10	53	1	5	orange	1	1362	1	female	19
10	54	1	6	orange	1	1012	1	female	19
10	55	1	7	orange	1	829	2	female	19
10	56	1	8	orange	1	995	1	female	19
10	57	1	9	orange	1	880	2	female	19
10	58	1	10	orange	1	844	2	female	19
10	59	1	11	orange	1	851	1	female	19
10	60	1	12	orange	1	1286	2	female	19
10	61	1	1	purple	1	1040	1	female	19
10	62	1	2	purple	1	960	2	female	19
10	63	1	3	purple	1	856	1	female	19
10	64	1	4	purple	1	888	2	female	19
10	65	1	5	purple	1	1496	1	female	19
10	66	1	6	purple	1	963	1	female	19
10	67	1	7	purple	1	1102	2	female	19
10	68	1	8	purple	1	945	1	female	19
10	69	1	9	purple	1	987	2	female	19
10	70	1	10	purple	1	1229	2	female	19
10	71	1	11	purple	1	948	1	female	19
10	72	1	12	purple	1	985	2	female	19
10	73	2	1	orange	1	1271	2	female	19
10	74	2	2	orange	1	875	1	female	19
10	75	2	3	orange	1	936	2	female	19
10	76	2	4	orange	1	967	1	female	19
10	77	2	5	orange	1	934	2	female	19
10	78	2	6	orange	1	1012	1	female	19
10	79	2	7	orange	1	792	2	female	19
10	80	2	8	orange	1	1001	1	female	19
10	81	2	9	orange	1	1019	2	female	19
10	82	2	10	orange	1	909	1	female	19
10	83	2	11	orange	1	958	2	female	19
10	84	2	12	orange	1	880	1	female	19
10	85	2	1	purple	1	2284	2	female	19
10	86	2	2	purple	1	1136	1	female	19
10	87	2	3	purple	1	763	2	female	19
10	88	2	4	purple	1	1059	1	female	19
10	89	2	5	purple	1	950	2	female	19
10	90	2	6	purple	1	1009	1	female	19
10	91	2	7	purple	1	924	2	female	19
10	92	2	8	purple	1	957	1	female	19
10	93	2	9	purple	1	992	2	female	19
10	94	2	10	purple	1	1052	1	female	19
10	95	2	11	purple	1	849	2	female	19
10	96	2	12	purple	1	903	1	female	19
11	1	1	1	red	1	942	2	female	21
11	2	1	2	red	1	1016	1	female	21
11	3	1	3	red	1	975	2	female	21
11	4	1	4	red	1	1038	1	female	21
11	5	1	5	red	1	870	2	female	21
11	6	1	6	red	1	935	2	female	21
11	7	1	7	red	1	872	1	female	21
11	8	1	8	red	1	1032	2	female	21
11	9	1	9	red	1	1085	1	female	21
11	10	1	10	red	1	1027	1	female	21
11	11	1	11	red	1	1140	2	female	21
11	12	1	12	red	1	921	1	female	21
11	13	1	1	blue	1	921	2	female	21
11	14	1	2	blue	1	1494	1	female	21
11	15	1	3	blue	1	926	2	female	21
11	16	1	4	blue	1	864	1	female	21
11	17	1	5	blue	1	865	2	female	21
11	18	1	6	blue	1	916	2	female	21
11	19	1	7	blue	1	966	1	female	21
11	20	1	8	blue	1	948	2	female	21
11	21	1	9	blue	1	954	1	female	21
11	22	1	10	blue	1	1077	1	female	21
11	23	1	11	blue	1	1117	2	female	21
11	24	1	12	blue	1	885	1	female	21
11	25	2	1	red	1	1099	1	female	21
11	26	2	2	red	1	934	2	female	21
11	27	2	3	red	1	1108	1	female	21
11	28	2	4	red	1	937	2	female	21
11	29	2	5	red	1	1023	1	female	21
11	30	2	6	red	1	937	2	female	21
11	31	2	7	red	1	1148	1	female	21
11	32	2	8	red	1	917	2	female	21
11	33	2	9	red	1	1185	1	female	21
11	34	2	10	red	1	1032	2	female	21
11	35	2	11	red	1	940	1	female	21
11	36	2	12	red	1	1023	2	female	21
11	37	2	1	blue	1	836	1	female	21
11	38	2	2	blue	1	1188	2	female	21
11	39	2	3	blue	1	847	1	female	21
11	40	2	4	blue	1	1051	2	female	21
11	41	2	5	blue	1	986	1	female	21
11	42	2	6	blue	1	867	2	female	21
11	43	2	7	blue	1	1073	1	female	21
11	44	2	8	blue	1	955	2	female	21
11	45	2	9	blue	1	927	1	female	21
11	46	2	10	blue	1	903	2	female	21
11	47	2	11	blue	1	775	1	female	21
11	48	2	12	blue	1	1303	2	female	21
11	49	1	1	orange	1	1094	1	female	21
11	50	1	2	orange	1	1199	2	female	21
11	51	1	3	orange	1	1229	1	female	21
11	52	1	4	orange	1	1091	2	female	21
11	53	1	5	orange	1	913	1	female	21
11	54	1	6	orange	1	1119	1	female	21
11	55	1	7	orange	1	1010	2	female	21
11	56	1	8	orange	1	864	1	female	21
11	57	1	9	orange	1	1161	2	female	21
11	58	1	10	orange	1	1381	2	female	21
11	59	1	11	orange	1	964	1	female	21
11	60	1	12	orange	1	890	2	female	21
11	61	1	1	purple	1	1087	1	female	21
11	62	1	2	purple	1	1160	2	female	21
11	63	1	3	purple	1	1147	1	female	21
11	64	1	4	purple	1	963	2	female	21
11	65	1	5	purple	1	1104	1	female	21
11	66	1	6	purple	1	1100	1	female	21
11	67	1	7	purple	1	1057	2	female	21
11	68	1	8	purple	1	939	1	female	21
11	69	1	9	purple	1	1053	2	female	21
11	70	1	10	purple	1	978	2	female	21
11	71	1	11	purple	1	1087	1	female	21
11	72	1	12	purple	1	953	2	female	21
11	73	2	1	orange	1	966	2	female	21
11	74	2	2	orange	1	1163	1	female	21
11	75	2	3	orange	1	1155	2	female	21
11	76	2	4	orange	1	1334	1	female	21
11	77	2	5	orange	1	1056	2	female	21
11	78	2	6	orange	1	1133	1	female	21
11	79	2	7	orange	1	1076	2	female	21
11	80	2	8	orange	1	1104	1	female	21
11	81	2	9	orange	1	1220	2	female	21
11	82	2	10	orange	1	1137	1	female	21
11	83	2	11	orange	1	1112	2	female	21
11	84	2	12	orange	1	1110	1	female	21
11	85	2	1	purple	1	1060	2	female	21
11	86	2	2	purple	1	1146	1	female	21
11	87	2	3	purple	1	856	2	female	21
11	88	2	4	purple	1	1088	1	female	21
11	89	2	5	purple	1	935	2	female	21
11	90	2	6	purple	1	1792	1	female	21
11	91	2	7	purple	1	1080	2	female	21
11	92	2	8	purple	1	1205	1	female	21
11	93	2	9	purple	1	1020	2	female	21
11	94	2	10	purple	1	972	1	female	21
11	95	2	11	purple	1	1051	2	female	21
11	96	2	12	purple	1	1000	1	female	21
12	1	1	1	red	1	887	1	female	18
12	2	1	2	red	1	743	2	female	18
12	3	1	3	red	1	681	1	female	18
12	4	1	4	red	1	871	2	female	18
12	5	1	5	red	1	865	1	female	18
12	6	1	6	red	1	780	1	female	18
12	7	1	7	red	1	902	2	female	18
12	8	1	8	red	1	777	1	female	18
12	9	1	9	red	1	621	2	female	18
12	10	1	10	red	1	814	2	female	18
12	11	1	11	red	1	698	1	female	18
12	12	1	12	red	1	795	2	female	18
12	13	1	1	blue	1	1592	1	female	18
12	14	1	2	blue	1	645	2	female	18
12	15	1	3	blue	1	774	1	female	18
12	16	1	4	blue	1	724	2	female	18
12	17	1	5	blue	1	862	1	female	18
12	18	1	6	blue	1	810	1	female	18
12	19	1	7	blue	1	853	2	female	18
12	20	1	8	blue	1	830	1	female	18
12	21	1	9	blue	1	856	2	female	18
12	22	1	10	blue	1	743	2	female	18
12	23	1	11	blue	1	790	1	female	18
12	24	1	12	blue	1	852	2	female	18
12	25	2	1	red	1	821	2	female	18
12	26	2	2	red	1	806	1	female	18
12	27	2	3	red	1	794	2	female	18
12	28	2	4	red	1	710	1	female	18
12	29	2	5	red	1	669	2	female	18
12	30	2	6	red	1	817	1	female	18
12	31	2	7	red	1	737	2	female	18
12	32	2	8	red	1	691	1	female	18
12	33	2	9	red	1	910	2	female	18
12	34	2	10	red	1	913	1	female	18
12	35	2	11	red	1	891	2	female	18
12	36	2	12	red	1	807	1	female	18
12	37	2	1	blue	1	755	2	female	18
12	38	2	2	blue	1	762	1	female	18
12	39	2	3	blue	1	822	2	female	18
12	40	2	4	blue	1	909	1	female	18
12	41	2	5	blue	1	869	2	female	18
12	42	2	6	blue	1	835	1	female	18
12	43	2	7	blue	1	664	2	female	18
12	44	2	8	blue	1	783	1	female	18
12	45	2	9	blue	1	642	2	female	18
12	46	2	10	blue	1	837	1	female	18
12	47	2	11	blue	1	758	2	female	18
12	48	2	12	blue	1	809	1	female	18
12	49	1	1	orange	1	837	2	female	18
12	50	1	2	orange	1	781	1	female	18
12	51	1	3	orange	1	929	2	female	18
12	52	1	4	orange	1	1094	1	female	18
12	53	1	5	orange	1	902	2	female	18
12	54	1	6	orange	1	717	2	female	18
12	55	1	7	orange	1	954	1	female	18
12	56	1	8	orange	1	933	2	female	18
12	57	1	9	orange	1	899	1	female	18
12	58	1	10	orange	1	843	1	female	18
12	59	1	11	orange	1	858	2	female	18
12	60	1	12	orange	1	942	1	female	18
12	61	1	1	purple	1	908	2	female	18
12	62	1	2	purple	1	1050	1	female	18
12	63	1	3	purple	1	833	2	female	18
12	64	1	4	purple	1	864	1	female	18
12	65	1	5	purple	1	806	2	female	18
12	66	1	6	purple	1	884	2	female	18
12	67	1	7	purple	1	893	1	female	18
12	68	1	8	purple	1	832	2	female	18
12	69	1	9	purple	1	764	1	female	18
12	70	1	10	purple	1	876	1	female	18
12	71	1	11	purple	1	867	2	female	18
12	72	1	12	purple	1	775	1	female	18
12	73	2	1	orange	1	772	1	female	18
12	74	2	2	orange	1	938	2	female	18
12	75	2	3	orange	1	906	1	female	18
12	76	2	4	orange	1	668	2	female	18
12	77	2	5	orange	1	1020	1	female	18
12	78	2	6	orange	1	846	2	female	18
12	79	2	7	orange	1	697	1	female	18
12	80	2	8	orange	1	812	2	female	18
12	81	2	9	orange	1	861	1	female	18
12	82	2	10	orange	1	723	2	female	18
12	83	2	11	orange	1	897	1	female	18
12	84	2	12	orange	1	856	2	female	18
12	85	2	1	purple	1	951	1	female	18
12	86	2	2	purple	1	814	2	female	18
12	87	2	3	purple	1	867	1	female	18
12	88	2	4	purple	1	811	2	female	18
12	89	2	5	purple	1	789	1	female	18
12	90	2	6	purple	1	843	2	female	18
12	91	2	7	purple	1	829	1	female	18
12	92	2	8	purple	1	757	2	female	18
12	93	2	9	purple	1	800	1	female	18
12	94	2	10	purple	1	825	2	female	18
12	95	2	11	purple	1	973	1	female	18
12	96	2	12	purple	1	784	2	female	18
13	1	1	1	red	1	1335	1	female	18
13	2	1	2	red	1	1619	2	female	18
13	3	1	3	red	1	1362	1	female	18
13	4	1	4	red	1	1424	2	female	18
13	5	1	5	red	1	1405	1	female	18
13	6	1	6	red	1	1270	1	female	18
13	7	1	7	red	1	1304	2	female	18
13	8	1	8	red	1	1332	1	female	18
13	9	1	9	red	1	1866	2	female	18
13	10	1	10	red	1	1354	2	female	18
13	11	1	11	red	1	1480	1	female	18
13	12	1	12	red	1	1151	2	female	18
13	13	1	1	blue	1	972	1	female	18
13	14	1	2	blue	1	1908	2	female	18
13	15	1	3	blue	1	1088	1	female	18
13	16	1	4	blue	1	1452	2	female	18
13	17	1	5	blue	1	1227	1	female	18
13	18	1	6	blue	1	1147	1	female	18
13	19	1	7	blue	1	1234	2	female	18
13	20	1	8	blue	1	1064	1	female	18
13	21	1	9	blue	1	1172	2	female	18
13	22	1	10	blue	1	880	2	female	18
13	23	1	11	blue	1	1107	1	female	18
13	24	1	12	blue	1	1016	2	female	18
13	25	2	1	red	1	1359	2	female	18
13	26	2	2	red	1	1732	1	female	18
13	27	2	3	red	1	1249	2	female	18
13	28	2	4	red	1	1736	1	female	18
13	29	2	5	red	1	1132	2	female	18
13	30	2	6	red	1	2605	1	female	18
13	31	2	7	red	1	1056	2	female	18
13	32	2	8	red	1	1155	1	female	18
13	33	2	9	red	1	2623	2	female	18
13	34	2	10	red	1	968	1	female	18
13	35	2	11	red	1	1286	2	female	18
13	36	2	12	red	1	2087	1	female	18
13	37	2	1	blue	1	1438	2	female	18
13	38	2	2	blue	1	1066	1	female	18
13	39	2	3	blue	1	1092	2	female	18
13	40	2	4	blue	1	1073	1	female	18
13	41	2	5	blue	1	1117	2	female	18
13	42	2	6	blue	1	1144	1	female	18
13	43	2	7	blue	1	1068	2	female	18
13	44	2	8	blue	1	982	1	female	18
13	45	2	9	blue	1	1285	2	female	18
13	46	2	10	blue	1	1046	1	female	18
13	47	2	11	blue	1	1246	2	female	18
13	48	2	12	blue	1	900	1	female	18
13	49	1	1	orange	1	1066	2	female	18
13	50	1	2	orange	1	1038	1	female	18
13	51	1	3	orange	1	1141	2	female	18
13	52	1	4	orange	1	1585	1	female	18
13	53	1	5	orange	1	1393	2	female	18
13	54	1	6	orange	1	1178	2	female	18
13	55	1	7	orange	1	971	1	female	18
13	56	1	8	orange	1	1039	2	female	18
13	57	1	9	orange	1	1782	1	female	18
13	58	1	10	orange	1	957	1	female	18
13	59	1	11	orange	1	1637	2	female	18
13	60	1	12	orange	1	1206	1	female	18
13	61	1	1	purple	1	1128	2	female	18
13	62	1	2	purple	1	1097	1	female	18
13	63	1	3	purple	1	1060	2	female	18
13	64	1	4	purple	1	1133	1	female	18
13	65	1	5	purple	1	1385	2	female	18
13	66	1	6	purple	1	1082	2	female	18
13	67	1	7	purple	1	1182	1	female	18
13	68	1	8	purple	1	1311	2	female	18
13	69	1	9	purple	1	3440	1	female	18
13	70	1	10	purple	1	1651	1	female	18
13	71	1	11	purple	1	1303	2	female	18
13	72	1	12	purple	1	1671	1	female	18
13	73	2	1	orange	1	1026	1	female	18
13	74	2	2	orange	1	997	2	female	18
13	75	2	3	orange	1	1238	1	female	18
13	76	2	4	orange	1	3402	2	female	18
13	77	2	5	orange	1	1377	1	female	18
13	78	2	6	orange	1	1558	2	female	18
13	79	2	7	orange	1	2648	1	female	18
13	80	2	8	orange	1	2352	2	female	18
13	81	2	9	orange	1	1107	1	female	18
13	82	2	10	orange	1	1358	2	female	18
13	83	2	11	orange	1	958	1	female	18
13	84	2	12	orange	1	2474	2	female	18
13	85	2	1	purple	1	1277	1	female	18
13	86	2	2	purple	1	973	2	female	18
13	87	2	3	purple	1	1150	1	female	18
13	88	2	4	purple	1	1165	2	female	18
13	89	2	5	purple	1	1511	1	female	18
13	90	2	6	purple	1	1619	2	female	18
13	91	2	7	purple	1	1109	1	female	18
13	92	2	8	purple	1	1014	2	female	18
13	93	2	9	purple	1	1015	1	female	18
13	94	2	10	purple	1	1596	2	female	18
13	95	2	11	purple	1	1185	1	female	18
13	96	2	12	purple	1	1677	2	female	18
14	1	1	1	red	1	895	1	female	19
14	2	1	2	red	1	874	2	female	19
14	3	1	3	red	1	1204	1	female	19
14	4	1	4	red	1	983	2	female	19
14	5	1	5	red	1	800	1	female	19
14	6	1	6	red	1	954	1	female	19
14	7	1	7	red	1	820	2	female	19
14	8	1	8	red	1	938	1	female	19
14	9	1	9	red	1	845	2	female	19
14	10	1	10	red	1	1122	2	female	19
14	11	1	11	red	1	704	1	female	19
14	12	1	12	red	1	765	2	female	19
14	13	1	1	blue	1	1576	1	female	19
14	14	1	2	blue	1	886	2	female	19
14	15	1	3	blue	1	850	1	female	19
14	16	1	4	blue	1	834	2	female	19
14	17	1	5	blue	1	901	1	female	19
14	18	1	6	blue	1	1072	1	female	19
14	19	1	7	blue	1	755	2	female	19
14	20	1	8	blue	1	918	1	female	19
14	21	1	9	blue	1	827	2	female	19
14	22	1	10	blue	1	748	2	female	19
14	23	1	11	blue	1	1430	1	female	19
14	24	1	12	blue	1	859	2	female	19
14	25	2	1	red	1	814	2	female	19
14	26	2	2	red	1	917	1	female	19
14	27	2	3	red	1	817	2	female	19
14	28	2	4	red	1	849	1	female	19
14	29	2	5	red	1	890	2	female	19
14	30	2	6	red	1	1022	1	female	19
14	31	2	7	red	1	930	2	female	19
14	32	2	8	red	1	906	1	female	19
14	33	2	9	red	1	983	2	female	19
14	34	2	10	red	1	3594	1	female	19
14	35	2	11	red	1	878	2	female	19
14	36	2	12	red	1	793	1	female	19
14	37	2	1	blue	1	916	2	female	19
14	38	2	2	blue	1	763	1	female	19
14	39	2	3	blue	1	774	2	female	19
14	40	2	4	blue	1	880	1	female	19
14	41	2	5	blue	1	873	2	female	19
14	42	2	6	blue	1	895	1	female	19
14	43	2	7	blue	1	855	2	female	19
14	44	2	8	blue	1	871	1	female	19
14	45	2	9	blue	1	855	2	female	19
14	46	2	10	blue	1	814	1	female	19
14	47	2	11	blue	1	675	2	female	19
14	48	2	12	blue	1	696	1	female	19
14	49	1	1	orange	1	809	2	female	19
14	50	1	2	orange	1	717	1	female	19
14	51	1	3	orange	1	1460	2	female	19
14	52	1	4	orange	1	870	1	female	19
14	53	1	5	orange	1	741	2	female	19
14	54	1	6	orange	1	913	2	female	19
14	55	1	7	orange	1	761	1	female	19
14	56	1	8	orange	1	860	2	female	19
14	57	1	9	orange	1	788	1	female	19
14	58	1	10	orange	1	850	1	female	19
14	59	1	11	orange	1	1315	2	female	19
14	60	1	12	orange	1	933	1	female	19
14	61	1	1	purple	1	784	2	female	19
14	62	1	2	purple	1	834	1	female	19
14	63	1	3	purple	1	864	2	female	19
14	64	1	4	purple	1	900	1	female	19
14	65	1	5	purple	1	852	2	female	19
14	66	1	6	purple	1	783	2	female	19
14	67	1	7	purple	1	1435	1	female	19
14	68	1	8	purple	1	844	2	female	19
14	69	1	9	purple	1	838	1	female	19
14	70	1	10	purple	1	813	1	female	19
14	71	1	11	purple	1	658	2	female	19
14	72	1	12	purple	1	871	1	female	19
14	73	2	1	orange	1	849	1	female	19
14	74	2	2	orange	1	2352	2	female	19
14	75	2	3	orange	1	871	1	female	19
14	76	2	4	orange	1	1022	2	female	19
14	77	2	5	orange	1	937	1	female	19
14	78	2	6	orange	1	910	2	female	19
14	79	2	7	orange	1	752	1	female	19
14	80	2	8	orange	1	782	2	female	19
14	81	2	9	orange	1	751	1	female	19
14	82	2	10	orange	1	1504	2	female	19
14	83	2	11	orange	1	890	1	female	19
14	84	2	12	orange	1	783	2	female	19
14	85	2	1	purple	1	942	1	female	19
14	86	2	2	purple	1	911	2	female	19
14	87	2	3	purple	1	868	1	female	19
14	88	2	4	purple	1	876	2	female	19
14	89	2	5	purple	1	919	1	female	19
14	90	2	6	purple	1	921	2	female	19
14	91	2	7	purple	1	734	1	female	19
14	92	2	8	purple	1	791	2	female	19
14	93	2	9	purple	1	696	1	female	19
14	94	2	10	purple	1	704	2	female	19
14	95	2	11	purple	1	914	1	female	19
14	96	2	12	purple	1	732	2	female	19
15	1	1	1	red	1	967	2	female	20
15	2	1	2	red	1	922	1	female	20
15	3	1	3	red	1	1041	2	female	20
15	4	1	4	red	1	824	1	female	20
15	5	1	5	red	1	773	2	female	20
15	6	1	6	red	1	995	2	female	20
15	7	1	7	red	1	870	1	female	20
15	8	1	8	red	1	872	2	female	20
15	9	1	9	red	1	885	1	female	20
15	10	1	10	red	1	845	1	female	20
15	11	1	11	red	1	762	2	female	20
15	12	1	12	red	1	991	1	female	20
15	13	1	1	blue	1	1069	2	female	20
15	14	1	2	blue	1	808	1	female	20
15	15	1	3	blue	1	866	2	female	20
15	16	1	4	blue	1	1019	1	female	20
15	17	1	5	blue	1	732	2	female	20
15	18	1	6	blue	1	849	2	female	20
15	19	1	7	blue	1	956	1	female	20
15	20	1	8	blue	1	894	2	female	20
15	21	1	9	blue	1	976	1	female	20
15	22	1	10	blue	1	794	1	female	20
15	23	1	11	blue	1	903	2	female	20
15	24	1	12	blue	1	937	1	female	20
15	25	2	1	red	1	958	1	female	20
15	26	2	2	red	1	836	2	female	20
15	27	2	3	red	1	891	1	female	20
15	28	2	4	red	1	1253	2	female	20
15	29	2	5	red	1	971	1	female	20
15	30	2	6	red	1	830	2	female	20
15	31	2	7	red	1	828	1	female	20
15	32	2	8	red	1	919	2	female	20
15	33	2	9	red	1	878	1	female	20
15	34	2	10	red	1	892	2	female	20
15	35	2	11	red	1	1549	1	female	20
15	36	2	12	red	1	863	2	female	20
15	37	2	1	blue	1	987	1	female	20
15	38	2	2	blue	1	965	2	female	20
15	39	2	3	blue	1	946	1	female	20
15	40	2	4	blue	1	786	2	female	20
15	41	2	5	blue	1	936	1	female	20
15	42	2	6	blue	1	882	2	female	20
15	43	2	7	blue	1	939	1	female	20
15	44	2	8	blue	1	915	2	female	20
15	45	2	9	blue	1	982	1	female	20
15	46	2	10	blue	1	727	2	female	20
15	47	2	11	blue	1	1086	1	female	20
15	48	2	12	blue	1	927	2	female	20
15	49	1	1	orange	1	765	1	female	20
15	50	1	2	orange	1	692	2	female	20
15	51	1	3	orange	1	916	1	female	20
15	52	1	4	orange	1	1134	2	female	20
15	53	1	5	orange	1	1082	1	female	20
15	54	1	6	orange	1	884	1	female	20
15	55	1	7	orange	1	929	2	female	20
15	56	1	8	orange	1	723	1	female	20
15	57	1	9	orange	1	829	2	female	20
15	58	1	10	orange	1	828	2	female	20
15	59	1	11	orange	1	957	1	female	20
15	60	1	12	orange	1	725	2	female	20
15	61	1	1	purple	1	846	1	female	20
15	62	1	2	purple	1	793	2	female	20
15	63	1	3	purple	1	772	1	female	20
15	64	1	4	purple	1	783	2	female	20
15	65	1	5	purple	1	742	1	female	20
15	66	1	6	purple	1	912	1	female	20
15	67	1	7	purple	1	709	2	female	20
15	68	1	8	purple	1	968	1	female	20
15	69	1	9	purple	1	793	2	female	20
15	70	1	10	purple	1	870	2	female	20
15	71	1	11	purple	1	795	1	female	20
15	72	1	12	purple	1	1108	2	female	20
15	73	2	1	orange	1	819	2	female	20
15	74	2	2	orange	1	833	1	female	20
15	75	2	3	orange	1	1337	2	female	20
15	76	2	4	orange	1	775	1	female	20
15	77	2	5	orange	1	826	2	female	20
15	78	2	6	orange	1	925	1	female	20
15	79	2	7	orange	1	2472	2	female	20
15	80	2	8	orange	1	818	1	female	20
15	81	2	9	orange	1	1739	2	female	20
15	82	2	10	orange	1	806	1	female	20
15	83	2	11	orange	1	826	2	female	20
15	84	2	12	orange	1	925	1	female	20
15	85	2	1	purple	1	1015	2	female	20
15	86	2	2	purple	1	766	1	female	20
15	87	2	3	purple	1	955	2	female	20
15	88	2	4	purple	1	1968	1	female	20
15	89	2	5	purple	1	1022	2	female	20
15	90	2	6	purple	1	717	1	female	20
15	91	2	7	purple	1	909	2	female	20
15	92	2	8	purple	1	842	1	female	20
15	93	2	9	purple	1	865	2	female	20
15	94	2	10	purple	1	1433	1	female	20
15	95	2	11	purple	1	1515	2	female	20
15	96	2	12	purple	1	769	1	female	20
16	1	1	1	red	1	1487	1	male	19
16	2	1	2	red	1	780	2	male	19
16	3	1	3	red	1	876	1	male	19
16	4	1	4	red	1	878	2	male	19
16	5	1	5	red	1	1042	1	male	19
16	6	1	6	red	1	1089	1	male	19
16	7	1	7	red	1	805	2	male	19
16	8	1	8	red	1	885	1	male	19
16	9	1	9	red	1	781	2	male	19
16	10	1	10	red	1	815	2	male	19
16	11	1	11	red	1	925	1	male	19
16	12	1	12	red	1	891	2	male	19
16	13	1	1	blue	0	803	1	male	19
16	14	1	2	blue	1	803	2	male	19
16	15	1	3	blue	1	1218	1	male	19
16	16	1	4	blue	1	1698	2	male	19
16	17	1	5	blue	1	1019	1	male	19
16	18	1	6	blue	1	918	1	male	19
16	19	1	7	blue	1	951	2	male	19
16	20	1	8	blue	1	900	1	male	19
16	21	1	9	blue	1	894	2	male	19
16	22	1	10	blue	1	877	2	male	19
16	23	1	11	blue	1	1114	1	male	19
16	24	1	12	blue	1	1119	2	male	19
16	25	2	1	red	1	902	2	male	19
16	26	2	2	red	1	1029	1	male	19
16	27	2	3	red	1	753	2	male	19
16	28	2	4	red	1	899	1	male	19
16	29	2	5	red	1	785	2	male	19
16	30	2	6	red	1	751	1	male	19
16	31	2	7	red	1	882	2	male	19
16	32	2	8	red	1	814	1	male	19
16	33	2	9	red	1	749	2	male	19
16	34	2	10	red	1	667	1	male	19
16	35	2	11	red	1	744	2	male	19
16	36	2	12	red	1	801	1	male	19
16	37	2	1	blue	1	1053	2	male	19
16	38	2	2	blue	1	999	1	male	19
16	39	2	3	blue	1	1475	2	male	19
16	40	2	4	blue	1	966	1	male	19
16	41	2	5	blue	1	923	2	male	19
16	42	2	6	blue	1	1106	1	male	19
16	43	2	7	blue	1	741	2	male	19
16	44	2	8	blue	1	1117	1	male	19
16	45	2	9	blue	1	1395	2	male	19
16	46	2	10	blue	1	995	1	male	19
16	47	2	11	blue	1	1025	2	male	19
16	48	2	12	blue	1	1392	1	male	19
16	49	1	1	orange	1	953	2	male	19
16	50	1	2	orange	1	1293	1	male	19
16	51	1	3	orange	1	830	2	male	19
16	52	1	4	orange	1	1060	1	male	19
16	53	1	5	orange	1	1506	2	male	19
16	54	1	6	orange	1	812	2	male	19
16	55	1	7	orange	1	1058	1	male	19
16	56	1	8	orange	1	2141	2	male	19
16	57	1	9	orange	1	958	1	male	19
16	58	1	10	orange	1	2511	1	male	19
16	59	1	11	orange	1	1080	2	male	19
16	60	1	12	orange	1	698	1	male	19
16	61	1	1	purple	1	892	2	male	19
16	62	1	2	purple	1	917	1	male	19
16	63	1	3	purple	1	1016	2	male	19
16	64	1	4	purple	1	1225	1	male	19
16	65	1	5	purple	1	953	2	male	19
16	66	1	6	purple	1	976	2	male	19
16	67	1	7	purple	1	1275	1	male	19
16	68	1	8	purple	1	1096	2	male	19
16	69	1	9	purple	1	781	1	male	19
16	70	1	10	purple	1	834	1	male	19
16	71	1	11	purple	1	1310	2	male	19
16	72	1	12	purple	1	1522	1	male	19
16	73	2	1	orange	1	1751	1	male	19
16	74	2	2	orange	1	916	2	male	19
16	75	2	3	orange	1	1065	1	male	19
16	76	2	4	orange	1	1065	2	male	19
16	77	2	5	orange	1	1349	1	male	19
16	78	2	6	orange	1	2205	2	male	19
16	79	2	7	orange	1	958	1	male	19
16	80	2	8	orange	1	904	2	male	19
16	81	2	9	orange	1	1366	1	male	19
16	82	2	10	orange	1	863	2	male	19
16	83	2	11	orange	1	839	1	male	19
16	84	2	12	orange	1	1706	2	male	19
16	85	2	1	purple	1	899	1	male	19
16	86	2	2	purple	1	984	2	male	19
16	87	2	3	purple	1	775	1	male	19
16	88	2	4	purple	1	1085	2	male	19
16	89	2	5	purple	1	1115	1	male	19
16	90	2	6	purple	1	938	2	male	19
16	91	2	7	purple	1	806	1	male	19
16	92	2	8	purple	1	1089	2	male	19
16	93	2	9	purple	1	1156	1	male	19
16	94	2	10	purple	1	1094	2	male	19
16	95	2	11	purple	1	1439	1	male	19
16	96	2	12	purple	1	845	2	male	19
17	1	1	1	red	1	839	2	female	20
17	2	1	2	red	1	1624	1	female	20
17	3	1	3	red	1	1414	2	female	20
17	4	1	4	red	1	904	1	female	20
17	5	1	5	red	1	1088	2	female	20
17	6	1	6	red	1	1026	2	female	20
17	7	1	7	red	1	2869	1	female	20
17	8	1	8	red	1	1040	2	female	20
17	9	1	9	red	1	915	1	female	20
17	10	1	10	red	1	1165	1	female	20
17	11	1	11	red	1	1004	2	female	20
17	12	1	12	red	1	1117	1	female	20
17	13	1	1	blue	1	842	2	female	20
17	14	1	2	blue	1	988	1	female	20
17	15	1	3	blue	0	1023	2	female	20
17	16	1	4	blue	1	1182	1	female	20
17	17	1	5	blue	1	940	2	female	20
17	18	1	6	blue	1	2877	2	female	20
17	19	1	7	blue	1	910	1	female	20
17	20	1	8	blue	1	1042	2	female	20
17	21	1	9	blue	1	1042	1	female	20
17	22	1	10	blue	1	977	1	female	20
17	23	1	11	blue	1	1165	2	female	20
17	24	1	12	blue	1	1480	1	female	20
17	25	2	1	red	1	883	1	female	20
17	26	2	2	red	1	1051	2	female	20
17	27	2	3	red	1	1666	1	female	20
17	28	2	4	red	1	1121	2	female	20
17	29	2	5	red	1	1019	1	female	20
17	30	2	6	red	1	2142	2	female	20
17	31	2	7	red	1	1952	1	female	20
17	32	2	8	red	1	1141	2	female	20
17	33	2	9	red	1	1188	1	female	20
17	34	2	10	red	1	1198	2	female	20
17	35	2	11	red	1	994	1	female	20
17	36	2	12	red	1	1090	2	female	20
17	37	2	1	blue	1	959	1	female	20
17	38	2	2	blue	1	895	2	female	20
17	39	2	3	blue	1	1606	1	female	20
17	40	2	4	blue	1	1075	2	female	20
17	41	2	5	blue	1	1723	1	female	20
17	42	2	6	blue	1	2095	2	female	20
17	43	2	7	blue	1	1086	1	female	20
17	44	2	8	blue	1	969	2	female	20
17	45	2	9	blue	1	934	1	female	20
17	46	2	10	blue	1	1876	2	female	20
17	47	2	11	blue	1	909	1	female	20
17	48	2	12	blue	1	1165	2	female	20
17	49	1	1	orange	1	1082	1	female	20
17	50	1	2	orange	1	1715	2	female	20
17	51	1	3	orange	1	945	1	female	20
17	52	1	4	orange	1	912	2	female	20
17	53	1	5	orange	1	1707	1	female	20
17	54	1	6	orange	1	2514	1	female	20
17	55	1	7	orange	1	2009	2	female	20
17	56	1	8	orange	1	1064	1	female	20
17	57	1	9	orange	1	1005	2	female	20
17	58	1	10	orange	1	1149	2	female	20
17	59	1	11	orange	1	1255	1	female	20
17	60	1	12	orange	1	1112	2	female	20
17	61	1	1	purple	1	1751	1	female	20
17	62	1	2	purple	1	1864	2	female	20
17	63	1	3	purple	1	1050	1	female	20
17	64	1	4	purple	1	1490	2	female	20
17	65	1	5	purple	1	1546	1	female	20
17	66	1	6	purple	1	1080	1	female	20
17	67	1	7	purple	1	1841	2	female	20
17	68	1	8	purple	1	1473	1	female	20
17	69	1	9	purple	1	949	2	female	20
17	70	1	10	purple	1	1051	2	female	20
17	71	1	11	purple	1	1108	1	female	20
17	72	1	12	purple	1	1016	2	female	20
17	73	2	1	orange	1	1183	2	female	20
17	74	2	2	orange	1	2928	1	female	20
17	75	2	3	orange	1	1218	2	female	20
17	76	2	4	orange	1	1121	1	female	20
17	77	2	5	orange	1	1428	2	female	20
17	78	2	6	orange	1	2001	1	female	20
17	79	2	7	orange	1	1156	2	female	20
17	80	2	8	orange	1	1195	1	female	20
17	81	2	9	orange	1	918	2	female	20
17	82	2	10	orange	1	1175	1	female	20
17	83	2	11	orange	1	994	2	female	20
17	84	2	12	orange	1	1459	1	female	20
17	85	2	1	purple	1	969	2	female	20
17	86	2	2	purple	1	2999	1	female	20
17	87	2	3	purple	1	1506	2	female	20
17	88	2	4	purple	1	1085	1	female	20
17	89	2	5	purple	1	1585	2	female	20
17	90	2	6	purple	1	1903	1	female	20
17	91	2	7	purple	1	1081	2	female	20
17	92	2	8	purple	1	1092	1	female	20
17	93	2	9	purple	1	936	2	female	20
17	94	2	10	purple	1	959	1	female	20
17	95	2	11	purple	1	1666	2	female	20
17	96	2	12	purple	1	778	1	female	20
18	1	1	1	red	1	951	1	female	21
18	2	1	2	red	1	1142	2	female	21
18	3	1	3	red	1	1047	1	female	21
18	4	1	4	red	1	2477	2	female	21
18	5	1	5	red	1	1184	1	female	21
18	6	1	6	red	1	994	1	female	21
18	7	1	7	red	1	854	2	female	21
18	8	1	8	red	1	2440	1	female	21
18	9	1	9	red	1	980	2	female	21
18	10	1	10	red	1	870	2	female	21
18	11	1	11	red	1	1078	1	female	21
18	12	1	12	red	1	998	2	female	21
18	13	1	1	blue	1	1668	1	female	21
18	14	1	2	blue	1	892	2	female	21
18	15	1	3	blue	1	2841	1	female	21
18	16	1	4	blue	1	1175	2	female	21
18	17	1	5	blue	1	971	1	female	21
18	18	1	6	blue	1	1072	1	female	21
18	19	1	7	blue	1	924	2	female	21
18	20	1	8	blue	1	1394	1	female	21
18	21	1	9	blue	1	920	2	female	21
18	22	1	10	blue	1	1200	2	female	21
18	23	1	11	blue	1	991	1	female	21
18	24	1	12	blue	1	835	2	female	21
18	25	2	1	red	1	2139	2	female	21
18	26	2	2	red	1	1449	1	female	21
18	27	2	3	red	1	1798	2	female	21
18	28	2	4	red	1	973	1	female	21
18	29	2	5	red	1	965	2	female	21
18	30	2	6	red	1	981	1	female	21
18	31	2	7	red	1	1035	2	female	21
18	32	2	8	red	1	1007	1	female	21
18	33	2	9	red	1	886	2	female	21
18	34	2	10	red	1	921	1	female	21
18	35	2	11	red	1	890	2	female	21
18	36	2	12	red	1	1230	1	female	21
18	37	2	1	blue	1	998	2	female	21
18	38	2	2	blue	1	1054	1	female	21
18	39	2	3	blue	1	960	2	female	21
18	40	2	4	blue	1	969	1	female	21
18	41	2	5	blue	1	1070	2	female	21
18	42	2	6	blue	1	990	1	female	21
18	43	2	7	blue	1	1585	2	female	21
18	44	2	8	blue	1	1396	1	female	21
18	45	2	9	blue	1	918	2	female	21
18	46	2	10	blue	1	1070	1	female	21
18	47	2	11	blue	1	1629	2	female	21
18	48	2	12	blue	1	1529	1	female	21
18	49	1	1	orange	1	955	2	female	21
18	50	1	2	orange	1	957	1	female	21
18	51	1	3	orange	1	932	2	female	21
18	52	1	4	orange	1	832	1	female	21
18	53	1	5	orange	1	942	2	female	21
18	54	1	6	orange	1	1050	2	female	21
18	55	1	7	orange	1	1899	1	female	21
18	56	1	8	orange	1	1059	2	female	21
18	57	1	9	orange	1	1035	1	female	21
18	58	1	10	orange	1	863	1	female	21
18	59	1	11	orange	1	913	2	female	21
18	60	1	12	orange	1	1202	1	female	21
18	61	1	1	purple	1	901	2	female	21
18	62	1	2	purple	1	2569	1	female	21
18	63	1	3	purple	1	1026	2	female	21
18	64	1	4	purple	1	1486	1	female	21
18	65	1	5	purple	1	1240	2	female	21
18	66	1	6	purple	1	1675	2	female	21
18	67	1	7	purple	1	1494	1	female	21
18	68	1	8	purple	1	1484	2	female	21
18	69	1	9	purple	1	1046	1	female	21
18	70	1	10	purple	1	2173	1	female	21
18	71	1	11	purple	1	971	2	female	21
18	72	1	12	purple	1	1241	1	female	21
18	73	2	1	orange	1	1082	1	female	21
18	74	2	2	orange	1	920	2	female	21
18	75	2	3	orange	1	829	1	female	21
18	76	2	4	orange	1	1395	2	female	21
18	77	2	5	orange	1	829	1	female	21
18	78	2	6	orange	1	1035	2	female	21
18	79	2	7	orange	1	851	1	female	21
18	80	2	8	orange	1	1243	2	female	21
18	81	2	9	orange	1	977	1	female	21
18	82	2	10	orange	1	977	2	female	21
18	83	2	11	orange	1	1095	1	female	21
18	84	2	12	orange	1	1075	2	female	21
18	85	2	1	purple	1	2407	1	female	21
18	86	2	2	purple	1	1006	2	female	21
18	87	2	3	purple	1	835	1	female	21
18	88	2	4	purple	1	1376	2	female	21
18	89	2	5	purple	1	1098	1	female	21
18	90	2	6	purple	1	1191	2	female	21
18	91	2	7	purple	1	948	1	female	21
18	92	2	8	purple	1	1251	2	female	21
18	93	2	9	purple	1	1025	1	female	21
18	94	2	10	purple	1	1281	2	female	21
18	95	2	11	purple	1	1092	1	female	21
18	96	2	12	purple	1	2104	2	female	21
19	1	1	1	red	1	983	2	female	19
19	2	1	2	red	1	1168	1	female	19
19	3	1	3	red	1	892	2	female	19
19	4	1	4	red	1	941	1	female	19
19	5	1	5	red	1	803	2	female	19
19	6	1	6	red	1	1283	2	female	19
19	7	1	7	red	1	925	1	female	19
19	8	1	8	red	1	1009	2	female	19
19	9	1	9	red	1	918	1	female	19
19	10	1	10	red	1	940	1	female	19
19	11	1	11	red	1	862	2	female	19
19	12	1	12	red	1	939	1	female	19
19	13	1	1	blue	1	1041	2	female	19
19	14	1	2	blue	1	985	1	female	19
19	15	1	3	blue	1	823	2	female	19
19	16	1	4	blue	1	1171	1	female	19
19	17	1	5	blue	1	783	2	female	19
19	18	1	6	blue	1	996	2	female	19
19	19	1	7	blue	1	849	1	female	19
19	20	1	8	blue	1	958	2	female	19
19	21	1	9	blue	1	905	1	female	19
19	22	1	10	blue	1	819	1	female	19
19	23	1	11	blue	1	938	2	female	19
19	24	1	12	blue	1	842	1	female	19
19	25	2	1	red	1	733	1	female	19
19	26	2	2	red	1	1437	2	female	19
19	27	2	3	red	1	853	1	female	19
19	28	2	4	red	1	1099	2	female	19
19	29	2	5	red	1	971	1	female	19
19	30	2	6	red	1	936	2	female	19
19	31	2	7	red	1	968	1	female	19
19	32	2	8	red	1	883	2	female	19
19	33	2	9	red	1	853	1	female	19
19	34	2	10	red	1	2243	2	female	19
19	35	2	11	red	1	918	1	female	19
19	36	2	12	red	1	854	2	female	19
19	37	2	1	blue	1	742	1	female	19
19	38	2	2	blue	1	942	2	female	19
19	39	2	3	blue	1	973	1	female	19
19	40	2	4	blue	1	906	2	female	19
19	41	2	5	blue	1	667	1	female	19
19	42	2	6	blue	1	838	2	female	19
19	43	2	7	blue	1	1023	1	female	19
19	44	2	8	blue	1	923	2	female	19
19	45	2	9	blue	1	753	1	female	19
19	46	2	10	blue	1	912	2	female	19
19	47	2	11	blue	1	756	1	female	19
19	48	2	12	blue	1	972	2	female	19
19	49	1	1	orange	1	786	1	female	19
19	50	1	2	orange	1	777	2	female	19
19	51	1	3	orange	1	896	1	female	19
19	52	1	4	orange	1	878	2	female	19
19	53	1	5	orange	1	779	1	female	19
19	54	1	6	orange	1	698	1	female	19
19	55	1	7	orange	1	688	2	female	19
19	56	1	8	orange	1	663	1	female	19
19	57	1	9	orange	1	874	2	female	19
19	58	1	10	orange	1	980	2	female	19
19	59	1	11	orange	1	838	1	female	19
19	60	1	12	orange	1	953	2	female	19
19	61	1	1	purple	1	826	1	female	19
19	62	1	2	purple	1	877	2	female	19
19	63	1	3	purple	1	900	1	female	19
19	64	1	4	purple	1	914	2	female	19
19	65	1	5	purple	1	976	1	female	19
19	66	1	6	purple	1	769	1	female	19
19	67	1	7	purple	1	748	2	female	19
19	68	1	8	purple	1	898	1	female	19
19	69	1	9	purple	1	770	2	female	19
19	70	1	10	purple	1	835	2	female	19
19	71	1	11	purple	1	1041	1	female	19
19	72	1	12	purple	1	927	2	female	19
19	73	2	1	orange	1	1102	2	female	19
19	74	2	2	orange	1	860	1	female	19
19	75	2	3	orange	1	663	2	female	19
19	76	2	4	orange	1	759	1	female	19
19	77	2	5	orange	1	1004	2	female	19
19	78	2	6	orange	1	1032	1	female	19
19	79	2	7	orange	1	1156	2	female	19
19	80	2	8	orange	1	885	1	female	19
19	81	2	9	orange	1	745	2	female	19
19	82	2	10	orange	1	669	1	female	19
19	83	2	11	orange	1	948	2	female	19
19	84	2	12	orange	1	1036	1	female	19
19	85	2	1	purple	1	785	2	female	19
19	86	2	2	purple	1	941	1	female	19
19	87	2	3	purple	1	778	2	female	19
19	88	2	4	purple	1	1379	1	female	19
19	89	2	5	purple	1	1227	2	female	19
19	90	2	6	purple	1	677	1	female	19
19	91	2	7	purple	1	1067	2	female	19
19	92	2	8	purple	1	930	1	female	19
19	93	2	9	purple	1	960	2	female	19
19	94	2	10	purple	1	879	1	female	19
19	95	2	11	purple	1	781	2	female	19
19	96	2	12	purple	1	802	1	female	19
20	1	1	1	red	1	811	1	female	19
20	2	1	2	red	1	734	2	female	19
20	3	1	3	red	1	911	1	female	19
20	4	1	4	red	1	709	2	female	19
20	5	1	5	red	1	824	1	female	19
20	6	1	6	red	1	813	1	female	19
20	7	1	7	red	1	860	2	female	19
20	8	1	8	red	1	1602	1	female	19
20	9	1	9	red	1	751	2	female	19
20	10	1	10	red	1	825	2	female	19
20	11	1	11	red	1	820	1	female	19
20	12	1	12	red	1	690	2	female	19
20	13	1	1	blue	1	871	1	female	19
20	14	1	2	blue	1	828	2	female	19
20	15	1	3	blue	1	928	1	female	19
20	16	1	4	blue	1	880	2	female	19
20	17	1	5	blue	1	876	1	female	19
20	18	1	6	blue	1	1309	1	female	19
20	19	1	7	blue	1	726	2	female	19
20	20	1	8	blue	1	889	1	female	19
20	21	1	9	blue	1	941	2	female	19
20	22	1	10	blue	1	1062	2	female	19
20	23	1	11	blue	1	913	1	female	19
20	24	1	12	blue	1	1107	2	female	19
20	25	2	1	red	1	754	2	female	19
20	26	2	2	red	1	728	1	female	19
20	27	2	3	red	1	766	2	female	19
20	28	2	4	red	1	766	1	female	19
20	29	2	5	red	1	895	2	female	19
20	30	2	6	red	1	819	1	female	19
20	31	2	7	red	1	840	2	female	19
20	32	2	8	red	1	775	1	female	19
20	33	2	9	red	1	704	2	female	19
20	34	2	10	red	1	771	1	female	19
20	35	2	11	red	1	886	2	female	19
20	36	2	12	red	1	779	1	female	19
20	37	2	1	blue	1	814	2	female	19
20	38	2	2	blue	1	799	1	female	19
20	39	2	3	blue	1	876	2	female	19
20	40	2	4	blue	1	836	1	female	19
20	41	2	5	blue	1	943	2	female	19
20	42	2	6	blue	1	1199	1	female	19
20	43	2	7	blue	1	901	2	female	19
20	44	2	8	blue	1	777	1	female	19
20	45	2	9	blue	1	843	2	female	19
20	46	2	10	blue	1	867	1	female	19
20	47	2	11	blue	1	861	2	female	19
20	48	2	12	blue	1	768	1	female	19
20	49	1	1	orange	1	1337	2	female	19
20	50	1	2	orange	1	994	1	female	19
20	51	1	3	orange	1	883	2	female	19
20	52	1	4	orange	1	1004	1	female	19
20	53	1	5	orange	1	860	2	female	19
20	54	1	6	orange	1	941	2	female	19
20	55	1	7	orange	1	1096	1	female	19
20	56	1	8	orange	1	982	2	female	19
20	57	1	9	orange	1	1610	1	female	19
20	58	1	10	orange	1	957	1	female	19
20	59	1	11	orange	1	944	2	female	19
20	60	1	12	orange	1	875	1	female	19
20	61	1	1	purple	1	883	2	female	19
20	62	1	2	purple	1	861	1	female	19
20	63	1	3	purple	1	803	2	female	19
20	64	1	4	purple	1	1040	1	female	19
20	65	1	5	purple	1	880	2	female	19
20	66	1	6	purple	1	948	2	female	19
20	67	1	7	purple	1	1230	1	female	19
20	68	1	8	purple	1	841	2	female	19
20	69	1	9	purple	1	1249	1	female	19
20	70	1	10	purple	1	923	1	female	19
20	71	1	11	purple	1	984	2	female	19
20	72	1	12	purple	1	880	1	female	19
20	73	2	1	orange	1	876	1	female	19
20	74	2	2	orange	1	1166	2	female	19
20	75	2	3	orange	1	974	1	female	19
20	76	2	4	orange	1	881	2	female	19
20	77	2	5	orange	1	901	1	female	19
20	78	2	6	orange	1	922	2	female	19
20	79	2	7	orange	1	891	1	female	19
20	80	2	8	orange	1	1052	2	female	19
20	81	2	9	orange	1	998	1	female	19
20	82	2	10	orange	1	870	2	female	19
20	83	2	11	orange	1	966	1	female	19
20	84	2	12	orange	1	910	2	female	19
20	85	2	1	purple	1	1074	1	female	19
20	86	2	2	purple	1	864	2	female	19
20	87	2	3	purple	1	899	1	female	19
20	88	2	4	purple	1	1069	2	female	19
20	89	2	5	purple	1	777	1	female	19
20	90	2	6	purple	1	1035	2	female	19
20	91	2	7	purple	1	716	1	female	19
20	92	2	8	purple	1	935	2	female	19
20	93	2	9	purple	1	847	1	female	19
20	94	2	10	purple	1	784	2	female	19
20	95	2	11	purple	1	778	1	female	19
20	96	2	12	purple	1	899	2	female	19
21	1	1	1	red	1	1013	2	female	20
21	2	1	2	red	1	862	1	female	20
21	3	1	3	red	1	1066	2	female	20
21	4	1	4	red	1	850	1	female	20
21	5	1	5	red	1	917	2	female	20
21	6	1	6	red	1	1014	2	female	20
21	7	1	7	red	1	980	1	female	20
21	8	1	8	red	1	1019	2	female	20
21	9	1	9	red	1	1002	1	female	20
21	10	1	10	red	1	916	1	female	20
21	11	1	11	red	1	892	2	female	20
21	12	1	12	red	1	1185	1	female	20
21	13	1	1	blue	1	764	2	female	20
21	14	1	2	blue	1	785	1	female	20
21	15	1	3	blue	1	1014	2	female	20
21	16	1	4	blue	1	786	1	female	20
21	17	1	5	blue	1	922	2	female	20
21	18	1	6	blue	1	856	2	female	20
21	19	1	7	blue	1	769	1	female	20
21	20	1	8	blue	1	803	2	female	20
21	21	1	9	blue	1	1018	1	female	20
21	22	1	10	blue	1	1017	1	female	20
21	23	1	11	blue	1	874	2	female	20
21	24	1	12	blue	1	797	1	female	20
21	25	2	1	red	1	851	1	female	20
21	26	2	2	red	1	966	2	female	20
21	27	2	3	red	1	892	1	female	20
21	28	2	4	red	1	1317	2	female	20
21	29	2	5	red	1	1140	1	female	20
21	30	2	6	red	1	940	2	female	20
21	31	2	7	red	1	1041	1	female	20
21	32	2	8	red	1	819	2	female	20
21	33	2	9	red	1	1047	1	female	20
21	34	2	10	red	1	936	2	female	20
21	35	2	11	red	1	1011	1	female	20
21	36	2	12	red	1	1020	2	female	20
21	37	2	1	blue	1	878	1	female	20
21	38	2	2	blue	1	898	2	female	20
21	39	2	3	blue	1	879	1	female	20
21	40	2	4	blue	1	818	2	female	20
21	41	2	5	blue	1	967	1	female	20
21	42	2	6	blue	1	810	2	female	20
21	43	2	7	blue	1	841	1	female	20
21	44	2	8	blue	1	806	2	female	20
21	45	2	9	blue	1	1064	1	female	20
21	46	2	10	blue	1	943	2	female	20
21	47	2	11	blue	1	936	1	female	20
21	48	2	12	blue	1	1016	2	female	20
21	49	1	1	orange	1	865	1	female	20
21	50	1	2	orange	1	938	2	female	20
21	51	1	3	orange	1	840	1	female	20
21	52	1	4	orange	1	995	2	female	20
21	53	1	5	orange	1	714	1	female	20
21	54	1	6	orange	1	947	1	female	20
21	55	1	7	orange	1	1088	2	female	20
21	56	1	8	orange	1	896	1	female	20
21	57	1	9	orange	1	972	2	female	20
21	58	1	10	orange	1	1509	2	female	20
21	59	1	11	orange	1	956	1	female	20
21	60	1	12	orange	1	1072	2	female	20
21	61	1	1	purple	1	1234	1	female	20
21	62	1	2	purple	1	1120	2	female	20
21	63	1	3	purple	1	923	1	female	20
21	64	1	4	purple	1	1139	2	female	20
21	65	1	5	purple	1	1029	1	female	20
21	66	1	6	purple	1	1387	1	female	20
21	67	1	7	purple	1	1130	2	female	20
21	68	1	8	purple	1	979	1	female	20
21	69	1	9	purple	1	1144	2	female	20
21	70	1	10	purple	1	1048	2	female	20
21	71	1	11	purple	1	1013	1	female	20
21	72	1	12	purple	1	1127	2	female	20
21	73	2	1	orange	1	1033	2	female	20
21	74	2	2	orange	1	1076	1	female	20
21	75	2	3	orange	1	996	2	female	20
21	76	2	4	orange	1	892	1	female	20
21	77	2	5	orange	1	1073	2	female	20
21	78	2	6	orange	1	725	1	female	20
21	79	2	7	orange	1	1445	2	female	20
[truncated: 1,169 more rows]

## Sheet: exp2
Subject	Block	Trial	TrialType	noval words NO	ACC	RT	Congruency	Sex	Age			code description
1	1	1	1	1	1	1150	1	male	22			TrialType	1=semanticaly consistent
1	1	2	1	2	1	1749	2	male	22				2=semanticaly inconsistent
1	1	3	1	3	1	1151	1	male	22
1	1	4	1	4	1	9098	2	male	22			Congruency	1=concruent (i.e., the implicit direction of the verb and the movement direction of the required response were congruent)
1	1	5	1	5	1	1008	1	male	22				2=inconcruent (i.e., the implicit direction of the verb and the movement direction of the required response were incongruent)
1	1	6	2	6	1	2843	2	male	22
1	1	7	2	7	0	3709	1	male	22
1	1	8	2	8	1	1618	2	male	22
1	1	9	2	9	1	4737	1	male	22
1	1	10	2	10	1	8597	1	male	22
1	2	1	1	6	1	1059	1	male	22
1	2	2	1	7	0	1799	2	male	22
1	2	3	1	8	0	4580	1	male	22
1	2	4	1	9	1	3135	2	male	22
1	2	5	1	10	1	2077	2	male	22
1	2	6	2	1	1	1197	2	male	22
1	2	7	2	2	1	1253	1	male	22
1	2	8	2	3	1	1034	2	male	22
1	2	9	2	4	1	1038	1	male	22
1	2	10	2	5	1	1116	2	male	22
2	1	1	1	6	0	2443	1	female	21
2	1	2	1	7	1	1436	2	female	21
2	1	3	1	8	0	4739	1	female	21
2	1	4	1	9	0	1811	2	female	21
2	1	5	1	10	1	1480	2	female	21
2	1	6	2	1	1	1907	2	female	21
2	1	7	2	2	0	1281	1	female	21
2	1	8	2	3	0	2851	2	female	21
2	1	9	2	4	1	1944	1	female	21
2	1	10	2	5	1	2114	2	female	21
2	2	1	1	1	1	1127	1	female	21
2	2	2	1	2	1	1669	2	female	21
2	2	3	1	3	0	1654	1	female	21
2	2	4	1	4	0	1994	2	female	21
2	2	5	1	5	1	1023	1	female	21
2	2	6	2	6	0	2445	2	female	21
2	2	7	2	7	0	1498	1	female	21
2	2	8	2	8	0	2594	2	female	21
2	2	9	2	9	0	2238	1	female	21
2	2	10	2	10	0	1145	1	female	21
3	1	1	1	1	1	1925	2	male	21
3	1	2	1	2	0	1670	1	male	21
3	1	3	1	3	1	1560	2	male	21
3	1	4	1	4	0	2437	1	male	21
3	1	5	1	5	1	4347	2	male	21
3	1	6	2	6	0	3707	1	male	21
3	1	7	2	7	1	4051	2	male	21
3	1	8	2	8	0	1969	1	male	21
3	1	9	2	9	1	3018	2	male	21
3	1	10	2	10	1	5074	2	male	21
3	2	1	1	6	1	2062	2	male	21
3	2	2	1	7	1	2166	1	male	21
3	2	3	1	8	1	2499	2	male	21
3	2	4	1	9	1	1514	1	male	21
3	2	5	1	10	1	2672	1	male	21
3	2	6	2	1	1	1815	1	male	21
3	2	7	2	2	0	2621	2	male	21
3	2	8	2	3	1	1556	1	male	21
3	2	9	2	4	1	7205	2	male	21
3	2	10	2	5	1	6003	1	male	21
4	1	1	1	1	1	1828	1	female	21
4	1	2	1	2	1	1000	2	female	21
4	1	3	1	3	1	1365	1	female	21
4	1	4	1	4	1	1704	2	female	21
4	1	5	1	5	1	1018	1	female	21
4	1	6	2	6	1	1691	2	female	21
4	1	7	2	7	1	1907	1	female	21
4	1	8	2	8	1	1224	2	female	21
4	1	9	2	9	1	1578	1	female	21
4	1	10	2	10	0	2065	1	female	21
4	2	1	1	6	1	1180	1	female	21
4	2	2	1	7	1	1623	2	female	21
4	2	3	1	8	0	1587	1	female	21
4	2	4	1	9	1	1920	2	female	21
4	2	5	1	10	1	1598	2	female	21
4	2	6	2	1	1	1205	2	female	21
4	2	7	2	2	1	1158	1	female	21
4	2	8	2	3	1	1107	2	female	21
4	2	9	2	4	1	1231	1	female	21
4	2	10	2	5	1	1245	2	female	21
5	1	1	1	6	1	2058	2	female	21
5	1	2	1	7	1	2303	1	female	21
5	1	3	1	8	1	5483	2	female	21
5	1	4	1	9	1	2038	1	female	21
5	1	5	1	10	1	2074	1	female	21
5	1	6	2	1	1	2228	1	female	21
5	1	7	2	2	1	2373	2	female	21
5	1	8	2	3	1	2320	1	female	21
5	1	9	2	4	1	2001	2	female	21
5	1	10	2	5	1	1864	1	female	21
5	2	1	1	1	1	1590	2	female	21
5	2	2	1	2	1	2020	1	female	21
5	2	3	1	3	1	1481	2	female	21
5	2	4	1	4	1	2402	1	female	21
5	2	5	1	5	1	6961	2	female	21
5	2	6	2	6	1	2283	1	female	21
5	2	7	2	7	1	1349	2	female	21
5	2	8	2	8	1	6581	1	female	21
5	2	9	2	9	1	1590	2	female	21
5	2	10	2	10	0	2828	2	female	21
6	1	1	1	6	1	3144	1	female	20
6	1	2	1	7	0	10593	2	female	20
6	1	3	1	8	1	2630	1	female	20
6	1	4	1	9	1	2082	2	female	20
6	1	5	1	10	0	8909	2	female	20
6	1	6	2	1	1	5021	2	female	20
6	1	7	2	2	0	2643	1	female	20
6	1	8	2	3	1	4410	2	female	20
6	1	9	2	4	0	11684	1	female	20
6	1	10	2	5	1	3079	2	female	20
6	2	1	1	1	1	1569	1	female	20
6	2	2	1	2	0	2505	2	female	20
6	2	3	1	3	1	2774	1	female	20
6	2	4	1	4	1	3365	2	female	20
6	2	5	1	5	1	1720	1	female	20
6	2	6	2	6	1	3352	2	female	20
6	2	7	2	7	0	3085	1	female	20
6	2	8	2	8	1	3196	2	female	20
6	2	9	2	9	1	5289	1	female	20
6	2	10	2	10	1	3400	1	female	20
7	1	1	1	1	1	2941	2	female	22
7	1	2	1	2	1	1796	1	female	22
7	1	3	1	3	1	2803	2	female	22
7	1	4	1	4	0	2745	1	female	22
7	1	5	1	5	1	1862	2	female	22
7	1	6	2	6	1	4050	1	female	22
7	1	7	2	7	0	3564	2	female	22
7	1	8	2	8	1	3011	1	female	22
7	1	9	2	9	1	4931	2	female	22
7	1	10	2	10	0	2985	2	female	22
7	2	1	1	6	1	3063	2	female	22
7	2	2	1	7	1	2265	1	female	22
7	2	3	1	8	1	2418	2	female	22
7	2	4	1	9	0	4325	1	female	22
7	2	5	1	10	1	2449	1	female	22
7	2	6	2	1	1	2271	1	female	22
7	2	7	2	2	1	1645	2	female	22
7	2	8	2	3	1	1376	1	female	22
7	2	9	2	4	1	1172	2	female	22
7	2	10	2	5	1	1449	1	female	22
8	1	1	1	1	1	1109	1	female	20
8	1	2	1	2	1	1440	2	female	20
8	1	3	1	3	1	1485	1	female	20
8	1	4	1	4	0	3466	2	female	20
8	1	5	1	5	1	1400	1	female	20
8	1	6	2	6	1	1358	2	female	20
8	1	7	2	7	0	2878	1	female	20
8	1	8	2	8	1	2249	2	female	20
8	1	9	2	9	1	1557	1	female	20
8	1	10	2	10	0	3505	1	female	20
8	2	1	1	6	1	1202	1	female	20
8	2	2	1	7	0	2157	2	female	20
8	2	3	1	8	1	1145	1	female	20
8	2	4	1	9	1	2493	2	female	20
8	2	5	1	10	1	4327	2	female	20
8	2	6	2	1	1	1731	2	female	20
8	2	7	2	2	1	1546	1	female	20
8	2	8	2	3	1	1199	2	female	20
8	2	9	2	4	1	3003	1	female	20
8	2	10	2	5	1	1193	2	female	20
9	1	1	1	6	0	3048	2	female	20
9	1	2	1	7	0	5010	1	female	20
9	1	3	1	8	1	3459	2	female	20
9	1	4	1	9	0	2873	1	female	20
9	1	5	1	10	1	2237	1	female	20
9	1	6	2	1	1	2328	1	female	20
9	1	7	2	2	1	2000	2	female	20
9	1	8	2	3	1	2831	1	female	20
9	1	9	2	4	1	1886	2	female	20
9	1	10	2	5	1	1925	1	female	20
9	2	1	1	1	0	3129	2	female	20
9	2	2	1	2	1	1875	1	female	20
9	2	3	1	3	1	3413	2	female	20
9	2	4	1	4	1	3196	1	female	20
9	2	5	1	5	1	2022	2	female	20
9	2	6	2	6	1	3171	1	female	20
9	2	7	2	7	1	2175	2	female	20
9	2	8	2	8	1	2983	1	female	20
9	2	9	2	9	0	4199	2	female	20
9	2	10	2	10	1	4928	2	female	20
10	1	1	1	6	0	2158	1	female	21
10	1	2	1	7	1	1462	2	female	21
10	1	3	1	8	1	1779	1	female	21
10	1	4	1	9	1	1682	2	female	21
10	1	5	1	10	0	2743	2	female	21
10	1	6	2	1	0	2271	2	female	21
10	1	7	2	2	1	1957	1	female	21
10	1	8	2	3	1	2216	2	female	21
10	1	9	2	4	1	3593	1	female	21
10	1	10	2	5	1	2074	2	female	21
10	2	1	1	1	0	1197	1	female	21
10	2	2	1	2	1	3027	2	female	21
10	2	3	1	3	1	2739	1	female	21
10	2	4	1	4	0	1101	2	female	21
10	2	5	1	5	1	2222	1	female	21
10	2	6	2	6	0	1444	2	female	21
10	2	7	2	7	1	1573	1	female	21
10	2	8	2	8	0	2082	2	female	21
10	2	9	2	9	0	1607	1	female	21
10	2	10	2	10	0	1550	1	female	21
11	1	1	1	1	1	2580	2	female	19
11	1	2	1	2	1	1547	1	female	19
11	1	3	1	3	1	4392	2	female	19
11	1	4	1	4	1	2552	1	female	19
11	1	5	1	5	1	3704	2	female	19
11	1	6	2	6	0	2697	1	female	19
11	1	7	2	7	0	1460	2	female	19
11	1	8	2	8	0	2646	1	female	19
11	1	9	2	9	0	1211	2	female	19
11	1	10	2	10	0	1829	2	female	19
11	2	1	1	6	1	2443	2	female	19
11	2	2	1	7	1	1552	1	female	19
11	2	3	1	8	1	1306	2	female	19
11	2	4	1	9	1	1029	1	female	19
11	2	5	1	10	1	1206	1	female	19
11	2	6	2	1	0	1607	1	female	19
11	2	7	2	2	0	1244	2	female	19
11	2	8	2	3	0	1392	1	female	19
11	2	9	2	4	1	1611	2	female	19
11	2	10	2	5	1	1568	1	female	19
12	1	1	1	1	1	1334	2	female	21
12	1	2	1	2	1	1368	1	female	21
12	1	3	1	3	1	4660	2	female	21
12	1	4	1	4	1	2152	1	female	21
12	1	5	1	5	1	2757	2	female	21
12	1	6	2	6	1	1642	1	female	21
12	1	7	2	7	0	3836	2	female	21
12	1	8	2	8	1	2857	1	female	21
12	1	9	2	9	0	3097	2	female	21
12	1	10	2	10	0	2500	2	female	21
12	2	1	1	6	1	1802	2	female	21
12	2	2	1	7	1	5275	1	female	21
12	2	3	1	8	1	3410	2	female	21
12	2	4	1	9	1	2320	1	female	21
12	2	5	1	10	1	4913	1	female	21
12	2	6	2	1	1	1885	1	female	21
12	2	7	2	2	1	1853	2	female	21
12	2	8	2	3	0	3491	1	female	21
12	2	9	2	4	1	1518	2	female	21
12	2	10	2	5	1	1500	1	female	21
13	1	1	1	1	1	1765	1	female	20
13	1	2	1	2	1	1672	2	female	20
13	1	3	1	3	1	1328	1	female	20
13	1	4	1	4	1	2198	2	female	20
13	1	5	1	5	0	3087	1	female	20
13	1	6	2	6	1	2732	2	female	20
13	1	7	2	7	0	1389	1	female	20
13	1	8	2	8	1	1893	2	female	20
13	1	9	2	9	1	1778	1	female	20
13	1	10	2	10	1	1666	1	female	20
13	2	1	1	6	1	1377	1	female	20
13	2	2	1	7	1	1757	2	female	20
13	2	3	1	8	1	1481	1	female	20
13	2	4	1	9	1	1612	2	female	20
13	2	5	1	10	1	1752	2	female	20
13	2	6	2	1	1	1160	2	female	20
13	2	7	2	2	1	1462	1	female	20
13	2	8	2	3	1	1558	2	female	20
13	2	9	2	4	1	1045	1	female	20
13	2	10	2	5	1	1499	2	female	20
14	1	1	1	6	1	998	2	female	19
14	1	2	1	7	1	1310	1	female	19
14	1	3	1	8	1	1848	2	female	19
14	1	4	1	9	1	1272	1	female	19
14	1	5	1	10	1	3911	1	female	19
14	1	6	2	1	1	810	1	female	19
14	1	7	2	2	1	2097	2	female	19
14	1	8	2	3	1	1284	1	female	19
14	1	9	2	4	1	806	2	female	19
14	1	10	2	5	1	1026	1	female	19
14	2	1	1	1	1	1229	2	female	19
14	2	2	1	2	1	950	1	female	19
14	2	3	1	3	1	780	2	female	19
14	2	4	1	4	1	1349	1	female	19
14	2	5	1	5	1	811	2	female	19
14	2	6	2	6	1	1926	1	female	19
14	2	7	2	7	0	1030	2	female	19
14	2	8	2	8	1	918	1	female	19
14	2	9	2	9	1	1141	2	female	19
14	2	10	2	10	1	1097	2	female	19
15	1	1	1	6	1	964	1	female	19
15	1	2	1	7	1	1742	2	female	19
15	1	3	1	8	1	2987	1	female	19
15	1	4	1	9	1	1979	2	female	19
15	1	5	1	10	1	2334	2	female	19
15	1	6	2	1	1	1830	2	female	19
15	1	7	2	2	1	1963	1	female	19
15	1	8	2	3	1	1535	2	female	19
15	1	9	2	4	1	1192	1	female	19
15	1	10	2	5	1	2463	2	female	19
15	2	1	1	1	1	1305	1	female	19
15	2	2	1	2	0	4077	2	female	19
15	2	3	1	3	1	1409	1	female	19
15	2	4	1	4	1	2028	2	female	19
15	2	5	1	5	1	1062	1	female	19
15	2	6	2	6	1	1352	2	female	19
15	2	7	2	7	1	3547	1	female	19
15	2	8	2	8	1	945	2	female	19
15	2	9	2	9	1	1646	1	female	19
15	2	10	2	10	1	2239	1	female	19
16	1	1	1	1	1	1477	2	female	19
16	1	2	1	2	1	1017	1	female	19
16	1	3	1	3	1	1492	2	female	19
16	1	4	1	4	1	1991	1	female	19
16	1	5	1	5	1	1192	2	female	19
16	1	6	2	6	1	1615	1	female	19
16	1	7	2	7	0	5588	2	female	19
16	1	8	2	8	0	10549	1	female	19
16	1	9	2	9	1	1718	2	female	19
16	1	10	2	10	1	2950	2	female	19
16	2	1	1	6	1	1988	2	female	19
16	2	2	1	7	1	1100	1	female	19
16	2	3	1	8	1	2357	2	female	19
16	2	4	1	9	1	822	1	female	19
16	2	5	1	10	1	2072	1	female	19
16	2	6	2	1	1	1034	1	female	19
16	2	7	2	2	1	2109	2	female	19
16	2	8	2	3	1	1512	1	female	19
16	2	9	2	4	0	4487	2	female	19
16	2	10	2	5	1	1339	1	female	19
17	1	1	1	1	1	3279	1	female	22
17	1	2	1	2	1	1984	2	female	22
17	1	3	1	3	1	2926	1	female	22
17	1	4	1	4	1	3103	2	female	22
17	1	5	1	5	1	4735	1	female	22
17	1	6	2	6	0	3639	2	female	22
17	1	7	2	7	0	4430	1	female	22
17	1	8	2	8	0	2601	2	female	22
17	1	9	2	9	0	3163	1	female	22
17	1	10	2	10	0	7046	1	female	22
17	2	1	1	6	1	3114	1	female	22
17	2	2	1	7	1	6492	2	female	22
17	2	3	1	8	1	2561	1	female	22
17	2	4	1	9	1	3023	2	female	22
17	2	5	1	10	0	6813	2	female	22
17	2	6	2	1	0	5179	2	female	22
17	2	7	2	2	0	6811	1	female	22
17	2	8	2	3	0	1643	2	female	22
17	2	9	2	4	0	1813	1	female	22
17	2	10	2	5	0	4400	2	female	22
18	1	1	1	6	0	1929	2	female	21
18	1	2	1	7	1	4294	1	female	21
18	1	3	1	8	0	7731	2	female	21
18	1	4	1	9	1	3005	1	female	21
18	1	5	1	10	0	4473	1	female	21
18	1	6	2	1	0	8345	1	female	21
18	1	7	2	2	1	7305	2	female	21
18	1	8	2	3	1	3313	1	female	21
18	1	9	2	4	1	2395	2	female	21
18	1	10	2	5	1	3498	1	female	21
18	2	1	1	1	1	5538	2	female	21
18	2	2	1	2	1	2974	1	female	21
18	2	3	1	3	1	2527	2	female	21
18	2	4	1	4	0	7437	1	female	21
18	2	5	1	5	1	1697	2	female	21
18	2	6	2	6	0	5956	1	female	21
18	2	7	2	7	0	5962	2	female	21
18	2	8	2	8	0	6839	1	female	21
18	2	9	2	9	1	3779	2	female	21
18	2	10	2	10	1	4655	2	female	21
19	1	1	1	6	1	1514	1	female	20
19	1	2	1	7	1	1837	2	female	20
19	1	3	1	8	1	1906	1	female	20
19	1	4	1	9	1	2602	2	female	20
19	1	5	1	10	1	1304	2	female	20
19	1	6	2	1	1	2358	2	female	20
19	1	7	2	2	1	1764	1	female	20
19	1	8	2	3	1	2333	2	female	20
19	1	9	2	4	1	1082	1	female	20
19	1	10	2	5	1	2120	2	female	20
19	2	1	1	1	1	3242	1	female	20
19	2	2	1	2	1	1102	2	female	20
19	2	3	1	3	1	2468	1	female	20
19	2	4	1	4	1	1561	2	female	20
19	2	5	1	5	1	1987	1	female	20
19	2	6	2	6	1	1301	2	female	20
19	2	7	2	7	1	1455	1	female	20
19	2	8	2	8	1	1384	2	female	20
19	2	9	2	9	1	1463	1	female	20
19	2	10	2	10	1	1282	1	female	20
20	1	1	1	1	1	2040	2	female	19
20	1	2	1	2	0	3336	1	female	19
20	1	3	1	3	1	1773	2	female	19
20	1	4	1	4	1	2368	1	female	19
20	1	5	1	5	0	2413	2	female	19
20	1	6	2	6	1	7239	1	female	19
20	1	7	2	7	0	3165	2	female	19
20	1	8	2	8	0	4421	1	female	19
20	1	9	2	9	0	4746	2	female	19
20	1	10	2	10	0	2292	2	female	19
20	2	1	1	6	1	3114	2	female	19
20	2	2	1	7	0	7221	1	female	19
20	2	3	1	8	1	2616	2	female	19
20	2	4	1	9	0	4314	1	female	19
20	2	5	1	10	1	3175	1	female	19
20	2	6	2	1	1	2135	1	female	19
20	2	7	2	2	1	1964	2	female	19
20	2	8	2	3	1	1657	1	female	19
20	2	9	2	4	1	2033	2	female	19
20	2	10	2	5	1	2174	1	female	19
21	1	1	1	1	1	2669	1	female	21
21	1	2	1	2	1	1726	2	female	21
21	1	3	1	3	1	1497	1	female	21
21	1	4	1	4	1	2122	2	female	21
21	1	5	1	5	1	2025	1	female	21
21	1	6	2	6	0	2943	2	female	21
21	1	7	2	7	0	1635	1	female	21
21	1	8	2	8	1	2210	2	female	21
21	1	9	2	9	1	2484	1	female	21
21	1	10	2	10	1	2337	1	female	21
21	2	1	1	6	1	3707	1	female	21
21	2	2	1	7	1	2606	2	female	21
21	2	3	1	8	0	1564	1	female	21
21	2	4	1	9	0	4104	2	female	21
21	2	5	1	10	1	1869	2	female	21
21	2	6	2	1	1	1901	2	female	21
21	2	7	2	2	1	2307	1	female	21
21	2	8	2	3	1	1451	2	female	21
21	2	9	2	4	1	1668	1	female	21
21	2	10	2	5	1	1306	2	female	21
22	1	1	1	6	1	1344	2	female	21
22	1	2	1	7	1	1543	1	female	21
22	1	3	1	8	1	2268	2	female	21
22	1	4	1	9	1	1254	1	female	21
22	1	5	1	10	1	1866	1	female	21
22	1	6	2	1	1	1604	1	female	21
22	1	7	2	2	1	1441	2	female	21
22	1	8	2	3	0	1933	1	female	21
22	1	9	2	4	1	1441	2	female	21
22	1	10	2	5	0	2359	1	female	21
22	2	1	1	1	1	1543	2	female	21
22	2	2	1	2	1	1561	1	female	21
22	2	3	1	3	1	1449	2	female	21
22	2	4	1	4	0	1776	1	female	21
22	2	5	1	5	1	2261	2	female	21
22	2	6	2	6	0	3782	1	female	21
22	2	7	2	7	1	3862	2	female	21
22	2	8	2	8	1	2028	1	female	21
22	2	9	2	9	1	2952	2	female	21
22	2	10	2	10	1	2242	2	female	21
23	1	1	1	6	1	1270	1	female	21
23	1	2	1	7	1	1167	2	female	21
23	1	3	1	8	1	934	1	female	21
23	1	4	1	9	0	1352	2	female	21
23	1	5	1	10	1	1802	2	female	21
23	1	6	2	1	0	1935	2	female	21
23	1	7	2	2	0	2454	1	female	21
23	1	8	2	3	0	1769	2	female	21
23	1	9	2	4	0	1327	1	female	21
23	1	10	2	5	0	1360	2	female	21
23	2	1	1	1	1	1113	1	female	21
23	2	2	1	2	1	1483	2	female	21
23	2	3	1	3	1	1080	1	female	21
23	2	4	1	4	1	1070	2	female	21
23	2	5	1	5	1	1072	1	female	21
23	2	6	2	6	0	1070	2	female	21
23	2	7	2	7	0	1497	1	female	21
23	2	8	2	8	0	1294	2	female	21
23	2	9	2	9	1	1635	1	female	21
23	2	10	2	10	0	2018	1	female	21
24	1	1	1	1	1	2635	2	female	21
24	1	2	1	2	1	1614	1	female	21
24	1	3	1	3	0	3061	2	female	21
24	1	4	1	4	1	3858	1	female	21
24	1	5	1	5	1	5591	2	female	21
24	1	6	2	6	1	7034	1	female	21
24	1	7	2	7	0	1986	2	female	21
24	1	8	2	8	0	3327	1	female	21
24	1	9	2	9	0	4640	2	female	21
24	1	10	2	10	0	4631	2	female	21
24	2	1	1	6	1	3413	2	female	21
24	2	2	1	7	1	3896	1	female	21
24	2	3	1	8	1	2060	2	female	21
24	2	4	1	9	1	1259	1	female	21
24	2	5	1	10	1	1082	1	female	21
24	2	6	2	1	1	6736	1	female	21
24	2	7	2	2	1	3300	2	female	21
24	2	8	2	3	0	7081	1	female	21
24	2	9	2	4	1	3882	2	female	21
24	2	10	2	5	0	4905	1	female	21
25	1	1	1	1	1	1872	1	female	21
25	1	2	1	2	1	2252	2	female	21
25	1	3	1	3	1	1523	1	female	21
25	1	4	1	4	0	8467	2	female	21
25	1	5	1	5	1	1419	1	female	21
25	1	6	2	6	1	3717	2	female	21
25	1	7	2	7	1	2970	1	female	21
25	1	8	2	8	1	2106	2	female	21
25	1	9	2	9	1	3967	1	female	21
25	1	10	2	10	0	6041	1	female	21
25	2	1	1	6	1	1210	1	female	21
25	2	2	1	7	1	5170	2	female	21
25	2	3	1	8	1	1767	1	female	21
25	2	4	1	9	1	1385	2	female	21
25	2	5	1	10	1	1040	2	female	21
25	2	6	2	1	1	1130	2	female	21
25	2	7	2	2	1	1461	1	female	21
25	2	8	2	3	1	1111	2	female	21
25	2	9	2	4	1	1931	1	female	21
25	2	10	2	5	1	1089	2	female	21
26	1	1	1	6	1	2105	2	female	19
26	1	2	1	7	0	2991	1	female	19
26	1	3	1	8	1	2021	2	female	19
26	1	4	1	9	1	1912	1	female	19
26	1	5	1	10	1	2119	1	female	19
26	1	6	2	1	1	1370	1	female	19
26	1	7	2	2	1	1863	2	female	19
26	1	8	2	3	1	2139	1	female	19
26	1	9	2	4	1	2269	2	female	19
26	1	10	2	5	1	2363	1	female	19
26	2	1	1	1	1	1497	2	female	19
26	2	2	1	2	1	1841	1	female	19
26	2	3	1	3	1	1510	2	female	19
26	2	4	1	4	1	2065	1	female	19
26	2	5	1	5	1	1839	2	female	19
26	2	6	2	6	1	1182	1	female	19
26	2	7	2	7	1	5082	2	female	19
26	2	8	2	8	1	1574	1	female	19
26	2	9	2	9	1	2032	2	female	19
26	2	10	2	10	1	2091	2	female	19
27	1	1	1	6	1	1870	1	female	18
27	1	2	1	7	1	1563	2	female	18
27	1	3	1	8	1	2133	1	female	18
27	1	4	1	9	1	1912	2	female	18
27	1	5	1	10	1	1714	2	female	18
27	1	6	2	1	0	1403	2	female	18
27	1	7	2	2	0	1640	1	female	18
27	1	8	2	3	0	2479	2	female	18
27	1	9	2	4	1	2339	1	female	18
27	1	10	2	5	1	2476	2	female	18
27	2	1	1	1	0	1809	1	female	18
27	2	2	1	2	1	1621	2	female	18
27	2	3	1	3	1	1420	1	female	18
27	2	4	1	4	0	1524	2	female	18
27	2	5	1	5	0	2331	1	female	18
27	2	6	2	6	0	2208	2	female	18
27	2	7	2	7	0	1614	1	female	18
27	2	8	2	8	0	2290	2	female	18
27	2	9	2	9	0	1753	1	female	18
27	2	10	2	10	0	1453	1	female	18
28	1	1	1	1	1	1634	2	female	20
28	1	2	1	2	1	1965	1	female	20
28	1	3	1	3	1	2380	2	female	20
28	1	4	1	4	1	2029	1	female	20
28	1	5	1	5	1	1679	2	female	20
28	1	6	2	6	1	1897	1	female	20
28	1	7	2	7	0	1672	2	female	20
28	1	8	2	8	1	1236	1	female	20
28	1	9	2	9	1	2185	2	female	20
28	1	10	2	10	1	1895	2	female	20
28	2	1	1	6	1	1111	2	female	20
28	2	2	1	7	0	2242	1	female	20
28	2	3	1	8	0	2380	2	female	20
28	2	4	1	9	1	1940	1	female	20
28	2	5	1	10	0	1866	1	female	20
28	2	6	2	1	1	1439	1	female	20
28	2	7	2	2	1	2238	2	female	20
28	2	8	2	3	1	1300	1	female	20
28	2	9	2	4	1	2606	2	female	20
28	2	10	2	5	1	1386	1	female	20
29	1	1	1	1	1	4006	1	male	18
29	1	2	1	2	1	1020	2	male	18
29	1	3	1	3	1	2886	1	male	18
29	1	4	1	4	1	3332	2	male	18
29	1	5	1	5	1	2985	1	male	18
29	1	6	2	6	0	2714	2	male	18
29	1	7	2	7	0	3095	1	male	18
29	1	8	2	8	1	9660	2	male	18
29	1	9	2	9	0	2675	1	male	18
29	1	10	2	10	1	2812	1	male	18
29	2	1	1	6	1	1934	1	male	18
29		2	1	7	1	2368	2	male	18
29	2	3	1	8	0	2005	1	male	18
29	2	4	1	9	0	6540	2	male	18
29	2	5	1	10	0	5775	2	male	18
29	2	6	2	1	1	3737	2	male	18
29	2	7	2	2	1	4264	1	male	18
29	2	8	2	3	1	3262	2	male	18
29	2	9	2	4	1	1088	1	male	18
29	2	10	2	5	1	3172	2	male	18
30	1	1	1	6	1	1635	2	female	19
30	1	2	1	7	1	1867	1	female	19
30	1	3	1	8	1	2496	2	female	19
30	1	4	1	9	1	1941	1	female	19
30	1	5	1	10	1	1498	1	female	19
30	1	6	2	1	1	1620	1	female	19
30	1	7	2	2	1	1144	2	female	19
30	1	8	2	3	1	1046	1	female	19
30	1	9	2	4	1	1741	2	female	19
30	1	10	2	5	1	1583	1	female	19
30	2	1	1	1	1	1135	2	female	19
30	2	2	1	2	1	1551	1	female	19
30	2	3	1	3	1	1065	2	female	19
30	2	4	1	4	1	1884	1	female	19
30	2	5	1	5	1	836	2	female	19
30	2	6	2	6	1	1220	1	female	19
30	2	7	2	7	0	3443	2	female	19
30	2	8	2	8	1	1268	1	female	19
30	2	9	2	9	1	1761	2	female	19
30	2	10	2	10	1	1498	2	female	19
